# Supplementary material for: Multivariate Analyses of Small Theropod Dinosaur Teeth and Implications for Paleoecological Turnover through Time
Source: PLoS One. 2013 Jan 23;8(1):e54329. doi: 10.1371/journal.pone.0054329 (PMC3553132; doi:10.1371/journal.pone.0054329)
Supplement: Table S1 — Measurements for small theropod teeth with source data reference. Abbreviations as in Figure 1. *, holotype specimen. (XLS) [file pone.0054329.s001.xls]

## Sheet: Sheet1
Specimen number	Tooth Category	ID (this study)	FABL	CH	BW	ADM	PDM	Source
Milk River Formation (~83.5 Ma)
UALVP47980	Milk River Saurornitholestinae	Milk River Saurornitholestinae gen. et sp.	4.15	5.06	1.64	7	4.75	Larson 2008
UALVP47981	Milk River Saurornitholestinae	Milk River Saurornitholestinae gen. et sp.	4.23	5.98	1.72	13	6	Larson 2008
UALVP47983	Milk River Saurornitholestinae	Milk River Saurornitholestinae gen. et sp.	4.57	6.56	1.83	10	5	Larson 2008
UALVP47987	Milk River Saurornitholestinae	Milk River Saurornitholestinae gen. et sp.	2.08	2.32	1	9	6	Larson 2008
UALVP48029	Milk River Saurornitholestinae	Milk River Saurornitholestinae gen. et sp.	3.74	5.89	1.72	8	5	Larson 2008
UALVP48030	Milk River Saurornitholestinae	Milk River Saurornitholestinae gen. et sp.	4.15	6.39	1.76	7	4	Larson 2008
UALVP48031	Milk River Saurornitholestinae	Milk River Saurornitholestinae gen. et sp.	1.84	2.2	0.84	11	6	Larson 2008
UALVP48037	Milk River Saurornitholestinae	Milk River Saurornitholestinae gen. et sp.	3.49	5.48	1.76	9.5	6	Larson 2008
UALVP48044	Milk River Saurornitholestinae	Milk River Saurornitholestinae gen. et sp.	2.49	4.81	1.28	9	5	Larson 2008
UALVP48046	Milk River Saurornitholestinae	Milk River Saurornitholestinae gen. et sp.	3.15	5.4	1.44	7	5.75	Larson 2008
UALVP48047	Milk River Saurornitholestinae	Milk River Saurornitholestinae gen. et sp.	2.64	3.4	1.16	8	5	Larson 2008
UALVP48053	Milk River Saurornitholestinae	Milk River Saurornitholestinae gen. et sp.	3.4	4.98	1.48	8	5	Larson 2008
UALVP48054	Milk River Saurornitholestinae	Milk River Saurornitholestinae gen. et sp.	2.74	4.4	1.1	8.2	6.3	Larson 2008
UALVP48059	Milk River Saurornitholestinae	Milk River Saurornitholestinae gen. et sp.	2.4	3.4	1.26	8.5	5.25	Larson 2008
UALVP48061	Milk River Saurornitholestinae	Milk River Saurornitholestinae gen. et sp.	4.32	6.47	1.66	6.3	4.5	Larson 2008
UALVP48063	Milk River Saurornitholestinae	Milk River Saurornitholestinae gen. et sp.	3.15	3.98	1.3	9.5	5.5	Larson 2008
UALVP48064	Milk River Saurornitholestinae	Milk River Saurornitholestinae gen. et sp.	4.07	7.22	1.62	6.5	5	Larson 2008
UALVP48065	Milk River Saurornitholestinae	Milk River Saurornitholestinae gen. et sp.	3.57	4.48	1.52	8	5	Larson 2008
UALVP48066	Milk River Saurornitholestinae	Milk River Saurornitholestinae gen. et sp.	4.4	6.89	1.68	11	5.5	Larson 2008
UALVP48067	Milk River Saurornitholestinae	Milk River Saurornitholestinae gen. et sp.	3.9	5.48	1.76	10	5	Larson 2008
UALVP48068	Milk River Saurornitholestinae	Milk River Saurornitholestinae gen. et sp.	4.23	4.48	1.88	8	4.3	Larson 2008
UALVP48070	Milk River Saurornitholestinae	Milk River Saurornitholestinae gen. et sp.	2.72	3.72	1.1	8.6	5.25	Larson 2008
UALVP48073	Milk River Saurornitholestinae	Milk River Saurornitholestinae gen. et sp.	2.74	5.06	1.12	10	6.5	Larson 2008
UALVP48074	Milk River Saurornitholestinae	Milk River Saurornitholestinae gen. et sp.	2.91	4.9	1.12	8	5.75	Larson 2008
UALVP48075	Milk River Saurornitholestinae	Milk River Saurornitholestinae gen. et sp.	3.08	3.24	1.24	7.6	4.6	Larson 2008
UALVP48076	Milk River Saurornitholestinae	Milk River Saurornitholestinae gen. et sp.	2.44	3.6	1.12	9	6.5	Larson 2008
UALVP48077	Milk River Saurornitholestinae	Milk River Saurornitholestinae gen. et sp.	3.12	3.76	1.18	9	6	Larson 2008
UALVP48078	Milk River Saurornitholestinae	Milk River Saurornitholestinae gen. et sp.	2.8	3.12	1.32	10	5.5	Larson 2008
UALVP48080	Milk River Saurornitholestinae	Milk River Saurornitholestinae gen. et sp.	2.4	2.68	1.18	0	5.7	Larson 2008
UALVP48082	Milk River Saurornitholestinae	Milk River Saurornitholestinae gen. et sp.	3.07	5.15	1.56	10	5.25	Larson 2008
UALVP48095	Milk River Saurornitholestinae	Milk River Saurornitholestinae gen. et sp.	2.84	3.32	1.42	6.6	5	Larson 2008
UALVP48118	Milk River Saurornitholestinae	Milk River Saurornitholestinae gen. et sp.	4.81	7.47	1.82	7	5	Larson 2008
UALVP48126	Milk River Saurornitholestinae	Milk River Saurornitholestinae gen. et sp.	3.57	6.06	1.86		5.5	Larson 2008
UALVP48127	Milk River Saurornitholestinae	Milk River Saurornitholestinae gen. et sp.	3.9	5.81	1.68		4.75	Larson 2008
UALVP48128	Milk River Saurornitholestinae	Milk River Saurornitholestinae gen. et sp.	3.24	4.15	1.24	9	5	Larson 2008
UALVP48129	Milk River Saurornitholestinae	Milk River Saurornitholestinae gen. et sp.	2.4	3.4	1.02	8.5	5.6	Larson 2008
UALVP48135	Milk River Saurornitholestinae	Milk River Saurornitholestinae gen. et sp.	1.76	2	0.84	11	6	Larson 2008
UALVP48137	Milk River Saurornitholestinae	Milk River Saurornitholestinae gen. et sp.	2.36	3.16	1.06		7	Larson 2008
UALVP48221	Milk River Saurornitholestinae	Milk River Saurornitholestinae gen. et sp.	2.08	2.52	0.88	10	8	Larson 2008
UALVP48223	Milk River Saurornitholestinae	Milk River Saurornitholestinae gen. et sp.	2	2.72	0.86	8	8	Larson 2008
UALVP48249	Milk River Saurornitholestinae	Milk River Saurornitholestinae gen. et sp.	1.64	2.28	0.8	10	8	Larson 2008
UALVP48466	Milk River Saurornitholestinae	Milk River Saurornitholestinae gen. et sp.	3.98	6.64	2.12	5.2	4.3	Larson 2008
UALVP48478	Milk River Saurornitholestinae	Milk River Saurornitholestinae gen. et sp.	2.28	2.64	1.16	6.8	4.5	Larson 2008
UALVP50475	Milk River Saurornitholestinae	Milk River Saurornitholestinae gen. et sp.	2.36	2.52	1.1	8	5.7	Larson 2008
UALVP50476	Milk River Saurornitholestinae	Milk River Saurornitholestinae gen. et sp.	2.66	4.15	1.12	8.2	6.2	Larson 2008
UALVP50477	Milk River Saurornitholestinae	Milk River Saurornitholestinae gen. et sp.	2.16	3.57	1.14		6.2	Larson 2008
UALVP50478	Milk River Saurornitholestinae	Milk River Saurornitholestinae gen. et sp.	2.91	3.82	1.32		5.6	Larson 2008
UALVP50479	Milk River Saurornitholestinae	Milk River Saurornitholestinae gen. et sp.	2.57	3.82	1.2	9	7.2	Larson 2008
UALVP50480	Milk River Saurornitholestinae	Milk River Saurornitholestinae gen. et sp.	2.16	4.23	1.02		6.6	Larson 2008
UALVP50481	Milk River Saurornitholestinae	Milk River Saurornitholestinae gen. et sp.	3.74	5.56	1.52	8.2	5.5	Larson 2008
UALVP50482	Milk River Saurornitholestinae	Milk River Saurornitholestinae gen. et sp.	3.07	5.06	1.44	9	6	Larson 2008
UALVP50483	Milk River Saurornitholestinae	Milk River Saurornitholestinae gen. et sp.	4.15	7.3	1.76	6.5	4.8	Larson 2008
UALVP50484	Milk River Saurornitholestinae	Milk River Saurornitholestinae gen. et sp.	2.83	3.4	1.12	9	6.2	Larson 2008
UALVP50485	Milk River Saurornitholestinae	Milk River Saurornitholestinae gen. et sp.	3.11	4.48	1.32	6.6	5.1	Larson 2008
UALVP50486	Milk River Saurornitholestinae	Milk River Saurornitholestinae gen. et sp.	2.91	3.9	1.36	7	5	Larson 2008
UALVP50487	Milk River Saurornitholestinae	Milk River Saurornitholestinae gen. et sp.	2.24	2.49	0.96	10	6.5	Larson 2008
UALVP50488	Milk River Saurornitholestinae	Milk River Saurornitholestinae gen. et sp.	2.57	4.07	1.3	8.8	5.9	Larson 2008
UALVP50489	Milk River Saurornitholestinae	Milk River Saurornitholestinae gen. et sp.	3.07	4.73	1.42	8.8	5.2	Larson 2008
UALVP50490	Milk River Saurornitholestinae	Milk River Saurornitholestinae gen. et sp.	4.32	5.81	1.9	6.5	4.4	Larson 2008
UALVP50491	Milk River Saurornitholestinae	Milk River Saurornitholestinae gen. et sp.	3.24	5.06	1.28	10.3	5.4	Larson 2008
UALVP50492	Milk River Saurornitholestinae	Milk River Saurornitholestinae gen. et sp.	3.4	4.9	1.58	8	5.3	Larson 2008
UALVP50493	Milk River Saurornitholestinae	Milk River Saurornitholestinae gen. et sp.	2.49	4.77	1.26		6	Larson 2008
UALVP50494	Milk River Saurornitholestinae	Milk River Saurornitholestinae gen. et sp.	2.91	5.23	1.46	11.5	5.9	Larson 2008
UALVP50495	Milk River Saurornitholestinae	Milk River Saurornitholestinae gen. et sp.	2.74	4.57	1.26	10.6	5.3	Larson 2008
UALVP50496	Milk River Saurornitholestinae	Milk River Saurornitholestinae gen. et sp.	4.32	6.47	1.44	8.1	5.4	Larson 2008
UALVP50497	Milk River Saurornitholestinae	Milk River Saurornitholestinae gen. et sp.	3.74	5.23	1.76	8	5.4	Larson 2008
UALVP50498	Milk River Saurornitholestinae	Milk River Saurornitholestinae gen. et sp.	2.91	3.4	1.24	8.5	5.1	Larson 2008
UALVP50499	Milk River Saurornitholestinae	Milk River Saurornitholestinae gen. et sp.	4.15	6.31	1.8	7.4	4.9	Larson 2008
UALVP50500	Milk River Saurornitholestinae	Milk River Saurornitholestinae gen. et sp.	3.57	6.23	1.6	10.6	4.7	Larson 2008
UALVP50501	Milk River Saurornitholestinae	Milk River Saurornitholestinae gen. et sp.	2.32	3.49	1.16	9	6	Larson 2008
UALVP50502	Milk River Saurornitholestinae	Milk River Saurornitholestinae gen. et sp.	2.36	2.76	0.94	9.7	5.8	Larson 2008
UALVP50503	Milk River Saurornitholestinae	Milk River Saurornitholestinae gen. et sp.	3.9	7.22	1.6		5.2	Larson 2008
UALVP50504	Milk River Saurornitholestinae	Milk River Saurornitholestinae gen. et sp.	3.4	4.98	1.4	9.2	5.9	Larson 2008
UALVP50505	Milk River Saurornitholestinae	Milk River Saurornitholestinae gen. et sp.	4.57	6.64	1.92	8	4.5	Larson 2008
UALVP50506	Milk River Saurornitholestinae	Milk River Saurornitholestinae gen. et sp.	4.23	7.55	1.64	7.7	5.5	Larson 2008
UALVP50507	Milk River Saurornitholestinae	Milk River Saurornitholestinae gen. et sp.	4.4	6.14	1.92	6.3	5	Larson 2008
UALVP50508	Milk River Saurornitholestinae	Milk River Saurornitholestinae gen. et sp.	2.28	2.76	1.08	7	4.8	Larson 2008
UALVP50509	Milk River Saurornitholestinae	Milk River Saurornitholestinae gen. et sp.	2.57	4.65	1.48		6.3	Larson 2008
UALVP50510	Milk River Saurornitholestinae	Milk River Saurornitholestinae gen. et sp.	2.16	3.57	1.26		5.7	Larson 2008
UALVP50511	Milk River Saurornitholestinae	Milk River Saurornitholestinae gen. et sp.	2.49	5.06	1.28	7.14	5.2	Larson 2008
UALVP50512	Milk River Saurornitholestinae	Milk River Saurornitholestinae gen. et sp.	2.16	3.86	1.26		5.5	Larson 2008
UALVP50513	Milk River Saurornitholestinae	Milk River Saurornitholestinae gen. et sp.	2.82	3.61	1.24	8.2	6.3	Larson 2008
UALVP50514	Milk River Saurornitholestinae	Milk River Saurornitholestinae gen. et sp.	2.91	4.07	1.26	11	5.5	Larson 2008
UALVP50515	Milk River Saurornitholestinae	Milk River Saurornitholestinae gen. et sp.	3.49	5.19	1.46	8.2	5.2	Larson 2008
UALVP50516	Milk River Saurornitholestinae	Milk River Saurornitholestinae gen. et sp.	2.4	2.88	0.9	8	7.8	Larson 2008
UALVP50517	Milk River Saurornitholestinae	Milk River Saurornitholestinae gen. et sp.	2.52	2.88	1		6.6	Larson 2008
UALVP50518	Milk River Saurornitholestinae	Milk River Saurornitholestinae gen. et sp.	2.6	2.94	1.04	8.5	6.2	Larson 2008
UALVP50519	Milk River Saurornitholestinae	Milk River Saurornitholestinae gen. et sp.	1.96	2.48	0.8	11.6	5.7	Larson 2008
UALVP50520	Milk River Saurornitholestinae	Milk River Saurornitholestinae gen. et sp.	3.57	5.48	1.38	8.8	5.5	Larson 2008
UALVP50521	Milk River Saurornitholestinae	Milk River Saurornitholestinae gen. et sp.	3.07	4.23	1.24	7.9	5.4	Larson 2008
UALVP50522	Milk River Saurornitholestinae	Milk River Saurornitholestinae gen. et sp.	3.98	5.23	1.62	9	4.7	Larson 2008
UALVP50523	Milk River Saurornitholestinae	Milk River Saurornitholestinae gen. et sp.	4.48	7.06	1.7	8.2	5.2	Larson 2008
UALVP50524	Milk River Saurornitholestinae	Milk River Saurornitholestinae gen. et sp.	3.9	6.39	1.8	7.7	4.8	Larson 2008
UALVP50525	Milk River Saurornitholestinae	Milk River Saurornitholestinae gen. et sp.	3.07	5.31	1.52		5.1	Larson 2008
UALVP50526	Milk River Saurornitholestinae	Milk River Saurornitholestinae gen. et sp.	2.74	4.07	1.1	11	6.1	Larson 2008
UALVP50527	Milk River Saurornitholestinae	Milk River Saurornitholestinae gen. et sp.	2.32	3.82	0.94	10	6.7	Larson 2008
UALVP50528	Milk River Saurornitholestinae	Milk River Saurornitholestinae gen. et sp.	3.49	5.98	1.74		5.6	Larson 2008
UALVP50529	Milk River Saurornitholestinae	Milk River Saurornitholestinae gen. et sp.	4.19	6.81	1.82	7	4.5	Larson 2008
UALVP50530	Milk River Saurornitholestinae	Milk River Saurornitholestinae gen. et sp.	3.9	6.14	1.62	8.1	5.3	Larson 2008
UALVP50531	Milk River Saurornitholestinae	Milk River Saurornitholestinae gen. et sp.	4.15	8.38	1.8	6.8	5.1	Larson 2008
UALVP50532	Milk River Saurornitholestinae	Milk River Saurornitholestinae gen. et sp.	4.57	6.31	1.76	6.7	4.5	Larson 2008
UALVP50533	Milk River Saurornitholestinae	Milk River Saurornitholestinae gen. et sp.	3.98	6.72	1.66		4.9	Larson 2008
UALVP50534	Milk River Saurornitholestinae	Milk River Saurornitholestinae gen. et sp.	3.98	6.72	1.66	7.6	5	Larson 2008
UALVP50535	Milk River Saurornitholestinae	Milk River Saurornitholestinae gen. et sp.	4.07	6.14	1.7	6.5	5	Larson 2008
UALVP50536	Milk River Saurornitholestinae	Milk River Saurornitholestinae gen. et sp.	3.65	5.56	1.52	7.7	5	Larson 2008
UALVP50537	Milk River Saurornitholestinae	Milk River Saurornitholestinae gen. et sp.	2.49	2.66	1.36		5.8	Larson 2008
UALVP50538	Milk River Saurornitholestinae	Milk River Saurornitholestinae gen. et sp.	3.74	6.56	1.32		5.5	Larson 2008
UALVP50539	Milk River Saurornitholestinae	Milk River Saurornitholestinae gen. et sp.	3.32	5.64	1.38		5.7	Larson 2008
UALVP50540	Milk River Saurornitholestinae	Milk River Saurornitholestinae gen. et sp.	2.91	5.48	1.26		5.5	Larson 2008
UALVP50541	Milk River Saurornitholestinae	Milk River Saurornitholestinae gen. et sp.	3.82	5.06	1.74	7.2	4.3	Larson 2008
UALVP50542	Milk River Saurornitholestinae	Milk River Saurornitholestinae gen. et sp.	2.57	3.28	1.08	8.8	6.1	Larson 2008
UALVP50543	Milk River Saurornitholestinae	Milk River Saurornitholestinae gen. et sp.	2.16	3.24	0.98	9.7	5.4	Larson 2008
UALVP50544	Milk River Saurornitholestinae	Milk River Saurornitholestinae gen. et sp.	2.82	3.32	1.3	8	5.5	Larson 2008
UALVP50545	Milk River Saurornitholestinae	Milk River Saurornitholestinae gen. et sp.	2.41	3.61	0.98	9.3	6.1	Larson 2008
UALVP50546	Milk River Saurornitholestinae	Milk River Saurornitholestinae gen. et sp.	1.91	3.65	1.02		8	Larson 2008
UALVP50547	Milk River Saurornitholestinae	Milk River Saurornitholestinae gen. et sp.	2.41	2.49	1.16	8.2	5.9	Larson 2008
UALVP50548	Milk River Saurornitholestinae	Milk River Saurornitholestinae gen. et sp.	2.45	2.66	1.16		7.5	Larson 2008
UALVP50549	Milk River Saurornitholestinae	Milk River Saurornitholestinae gen. et sp.	4.07	5.31	1.6		4.7	Larson 2008
UALVP50550	Milk River Saurornitholestinae	Milk River Saurornitholestinae gen. et sp.	3.98	6.56	1.82	7.25	4.75	Larson 2008
UALVP50551	Milk River Saurornitholestinae	Milk River Saurornitholestinae gen. et sp.	3.15	4.07	1.16	9	5.5	Larson 2008
UALVP50552	Milk River Saurornitholestinae	Milk River Saurornitholestinae gen. et sp.	2.32	3.24	1.04	9.5	6.15	Larson 2008
UALVP50553	Milk River Saurornitholestinae	Milk River Saurornitholestinae gen. et sp.	2.57	3.82	1.06	9.2	6.75	Larson 2008
UALVP50554	Milk River Saurornitholestinae	Milk River Saurornitholestinae gen. et sp.	3.15	4.15	1.4	8.75	5.75	Larson 2008
UALVP50555	Milk River Saurornitholestinae	Milk River Saurornitholestinae gen. et sp.	2.49	4.15	1.06	9	6	Larson 2008
UALVP50556	Milk River Saurornitholestinae	Milk River Saurornitholestinae gen. et sp.	4.9	7.3	1.64	9	5.5	Larson 2008
UALVP50557	Milk River Saurornitholestinae	Milk River Saurornitholestinae gen. et sp.	2.74	3.74	1.06	11.5	6.2	Larson 2008
UALVP50558	Milk River Saurornitholestinae	Milk River Saurornitholestinae gen. et sp.	3.57	5.81	1.46		5.5	Larson 2008
UALVP50559	Milk River Saurornitholestinae	Milk River Saurornitholestinae gen. et sp.	3.9	6.23	1.76	10	4.76	Larson 2008
UALVP50560	Milk River Saurornitholestinae	Milk River Saurornitholestinae gen. et sp.	3.65	6.23	1.52	8.5	5.5	Larson 2008
UALVP50561	Milk River Saurornitholestinae	Milk River Saurornitholestinae gen. et sp.	3.57	5.23	1.66		5.3	Larson 2008
UALVP50562	Milk River Saurornitholestinae	Milk River Saurornitholestinae gen. et sp.	3.65	4.57	1.64	9.5	5.1	Larson 2008
UALVP50563	Milk River Saurornitholestinae	Milk River Saurornitholestinae gen. et sp.	3.07	5.48	1.52		5.6	Larson 2008
UALVP50564	Milk River Saurornitholestinae	Milk River Saurornitholestinae gen. et sp.	3.57	4.81	1.38	7.5	4.3	Larson 2008
UALVP50565	Milk River Saurornitholestinae	Milk River Saurornitholestinae gen. et sp.	4.15	5.64	1.74	8	5	Larson 2008
UALVP50566	Milk River Saurornitholestinae	Milk River Saurornitholestinae gen. et sp.	3.4	5.48	1.64		5.2	Larson 2008
UALVP50567	Milk River Saurornitholestinae	Milk River Saurornitholestinae gen. et sp.	3.98	5.48	1.68	7.7	5.3	Larson 2008
UALVP50568	Milk River Saurornitholestinae	Milk River Saurornitholestinae gen. et sp.	3.98	6.89	1.88	10	5.6	Larson 2008
UALVP50569	Milk River Saurornitholestinae	Milk River Saurornitholestinae gen. et sp.	3.57	6.47	1.52		4.8	Larson 2008
UALVP50570	Milk River Saurornitholestinae	Milk River Saurornitholestinae gen. et sp.	3.07	3.4	1.36	9	5	Larson 2008
UALVP50571	Milk River Saurornitholestinae	Milk River Saurornitholestinae gen. et sp.	3.3	5.2	1.2	11	5.5	Larson 2008
UALVP50572	Milk River Saurornitholestinae	Milk River Saurornitholestinae gen. et sp.	2.8	4.7	1.1	8.5	6	Larson 2008
UALVP50573	Milk River Saurornitholestinae	Milk River Saurornitholestinae gen. et sp.	3.7	4.5	1.5	7.5	5	Larson 2008
UALVP50574	Milk River Saurornitholestinae	Milk River Saurornitholestinae gen. et sp.	3.5	4.1	1.6	8	5	Larson 2008
UALVP50575	Milk River Saurornitholestinae	Milk River Saurornitholestinae gen. et sp.	3.3	4.3	1.4	6.5	4.5	Larson 2008
UALVP50576	Milk River Saurornitholestinae	Milk River Saurornitholestinae gen. et sp.	2	2.1	1.1		7	Larson 2008
UALVP50577	Milk River Saurornitholestinae	Milk River Saurornitholestinae gen. et sp.	2.2	2.84	1.02	8	7	Larson 2008
UALVP50578	Milk River Saurornitholestinae	Milk River Saurornitholestinae gen. et sp.	3.7	6.8	1.5	9	6	Larson 2008
UALVP50579	Milk River Saurornitholestinae	Milk River Saurornitholestinae gen. et sp.	2.1	3.4	1.1	10	7	Larson 2008
UALVP50580	Milk River Saurornitholestinae	Milk River Saurornitholestinae gen. et sp.	2.64	3.48	1		7.5	Larson 2008
UALVP50581	Milk River Saurornitholestinae	Milk River Saurornitholestinae gen. et sp.	3.74	5.94	1.42	9.5	6	Larson 2008
UALVP50582	Milk River Saurornitholestinae	Milk River Saurornitholestinae gen. et sp.	3.07	4.73	1.08		5.6	Larson 2008
UALVP50583	Milk River Saurornitholestinae	Milk River Saurornitholestinae gen. et sp.	2.57	3.15	1.16	15	6	Larson 2008
UALVP50584	Milk River Saurornitholestinae	Milk River Saurornitholestinae gen. et sp.	3.82	6.14	1.48	6.2	4.9	Larson 2008
UALVP50585	Milk River Saurornitholestinae	Milk River Saurornitholestinae gen. et sp.	3.15	5.73	1.56		5.5	Larson 2008
UALVP50586	Milk River Saurornitholestinae	Milk River Saurornitholestinae gen. et sp.	1.64	1.88	0.72	10	7	Larson 2008
UALVP50587	Milk River Saurornitholestinae	Milk River Saurornitholestinae gen. et sp.	2.16	3.82	1.44		6.1	Larson 2008
UALVP50588	Milk River Saurornitholestinae	Milk River Saurornitholestinae gen. et sp.	2.44	3.28	1.12	7.7	6.1	Larson 2008
UALVP50589	Milk River Saurornitholestinae	Milk River Saurornitholestinae gen. et sp.	4.4	6.39	2.04	5.2	4.5	Larson 2008
UALVP50590	Milk River Saurornitholestinae	Milk River Saurornitholestinae gen. et sp.	4.65	6.97	1.94	6	4.3	Larson 2008
UALVP50591	Milk River Saurornitholestinae	Milk River Saurornitholestinae gen. et sp.	3.74	4.69	1.56	7	5	Larson 2008
UALVP50592	Milk River Saurornitholestinae	Milk River Saurornitholestinae gen. et sp.	3.49	6.47	1.6		5.2	Larson 2008
UALVP50593	Milk River Saurornitholestinae	Milk River Saurornitholestinae gen. et sp.	3.4	6.31	1.72	7.8	5	Larson 2008
UALVP50594	Milk River Saurornitholestinae	Milk River Saurornitholestinae gen. et sp.	3.4	4.48	1.36	6.2	4.8	Larson 2008
UALVP50595	Milk River Saurornitholestinae	Milk River Saurornitholestinae gen. et sp.	2.32	2.74	1.04	8.7	4.6	Larson 2008
UALVP50596	Milk River Saurornitholestinae	Milk River Saurornitholestinae gen. et sp.	3.15	3.32	1.36	5.5	4.7	Larson 2008
UALVP50597	Milk River Saurornitholestinae	Milk River Saurornitholestinae gen. et sp.	2.32	2.66	1.18	10.8	4.7	Larson 2008
UALVP50598	Milk River Saurornitholestinae	Milk River Saurornitholestinae gen. et sp.	4.07	5.98	1.54	8	5.6	Larson 2008
UALVP50599	Milk River Saurornitholestinae	Milk River Saurornitholestinae gen. et sp.	3.2	4.32	1.3	7.7	5.6	Larson 2008
UALVP50600	Milk River Saurornitholestinae	Milk River Saurornitholestinae gen. et sp.	2.57	2.99	1.12	11.5	6	Larson 2008
UALVP50601	Milk River Saurornitholestinae	Milk River Saurornitholestinae gen. et sp.	2.32	3.07	1.02	11	6	Larson 2008
UALVP50602	Milk River Saurornitholestinae	Milk River Saurornitholestinae gen. et sp.	2.57	2.82	1.02	10	6	Larson 2008
UALVP50603	Milk River Saurornitholestinae	Milk River Saurornitholestinae gen. et sp.	1.91	2.57	0.9	12.4	6	Larson 2008
UALVP50604	Milk River Saurornitholestinae	Milk River Saurornitholestinae gen. et sp.	4.48	5.77	1.8	7.4	5.1	Larson 2008
UALVP50605	Milk River Saurornitholestinae	Milk River Saurornitholestinae gen. et sp.	2.57	3.69	1.28	8	6	Larson 2008
UALVP50606	Milk River Saurornitholestinae	Milk River Saurornitholestinae gen. et sp.	3.74	4.81	1.36		6	Larson 2008
UALVP50607	Milk River Saurornitholestinae	Milk River Saurornitholestinae gen. et sp.	2.99	3.9	1.26	9	5.1	Larson 2008
UALVP50608	Milk River Saurornitholestinae	Milk River Saurornitholestinae gen. et sp.	2.49	3.49	1.02	8.8	6	Larson 2008
UALVP50609	Milk River Saurornitholestinae	Milk River Saurornitholestinae gen. et sp.	1.74	3.32	0.92		7.1	Larson 2008
UALVP50610	Milk River Saurornitholestinae	Milk River Saurornitholestinae gen. et sp.	3.9	4.98	1.64	7.5	4.6	Larson 2008
UALVP50611	Milk River Saurornitholestinae	Milk River Saurornitholestinae gen. et sp.	4.07	8.13	1.72	6.2	4.8	Larson 2008
UALVP50612	Milk River Saurornitholestinae	Milk River Saurornitholestinae gen. et sp.	3.4	4.57	1.58	8.3	4.9	Larson 2008
UALVP50613	Milk River Saurornitholestinae	Milk River Saurornitholestinae gen. et sp.	3.15	3.49	1.4		5	Larson 2008
UALVP50614	Milk River Saurornitholestinae	Milk River Saurornitholestinae gen. et sp.	3.65	5.23	1.6	7.8	5.2	Larson 2008
UALVP50615	Milk River Saurornitholestinae	Milk River Saurornitholestinae gen. et sp.	4.48	5.89	1.82	8	4.9	Larson 2008
CMNFV8725	Milk River Saurornitholestinae	Milk River Saurornitholestinae gen. et sp.	5.2	7.1	2.3	5.6	4.6	Larson 2008
UALVP48052	Milk River Saurornitholestinae	Milk River Saurornitholestinae gen. et sp.	2.66	5.06	1.62	9	6	Larson 2008
UALVP48081	Milk River Saurornitholestinae	Milk River Saurornitholestinae gen. et sp.	2.99	5.23	1.5	7	5.25	Larson 2008
UALVP50626	Milk River Saurornitholestinae	Milk River Saurornitholestinae gen. et sp.	3.15	5.98	1.56	7	5.2	Larson 2008
UALVP50627	Milk River Saurornitholestinae	Milk River Saurornitholestinae gen. et sp.	2.41	4.07	1.48		5	Larson 2008
UALVP50628	Milk River Saurornitholestinae	Milk River Saurornitholestinae gen. et sp.	3.07	4.9	1.62	6.66	5.2	Larson 2008
UALVP50629	Milk River Saurornitholestinae	Milk River Saurornitholestinae gen. et sp.	3.07	5.56	1.78		5.1	Larson 2008
Oldman Formation (77-76 Ma)
TMP 1995.177.0048c	Oldman Saurornitholestinae	Saurornitholestes langstoni	2.1	3.4	0.9		7	Sankey et al. 2002
TMP 1995.180.0004	Oldman Saurornitholestinae	Saurornitholestes langstoni	2.1	3.5	0.7		5	Sankey et al. 2002
TMP 1995.092.0027	Oldman Saurornitholestinae	Saurornitholestes langstoni	2.8	6.5	1.4		4.5	Sankey et al. 2002
TMP 1987.154.0063	Oldman Saurornitholestinae	Saurornitholestes langstoni	3.4	8.1	1.9		4.25	Sankey et al. 2002
TMP 1987.154.0064	Oldman Saurornitholestinae	Saurornitholestes langstoni	4.2	8.5	2		4.5	Sankey et al. 2002
TMP 1987.079.0090	Oldman Saurornitholestinae	Saurornitholestes langstoni	4.4	8.5	1.9		4	Sankey et al. 2002
TMP 1995.177.0048a	Oldman Saurornitholestinae	Saurornitholestes langstoni	2.9	6	1.5		4	Sankey et al. 2002
TMP 1995.177.0048b	Oldman Saurornitholestinae	Saurornitholestes langstoni	1.9	4.7	1		5.5	Sankey et al. 2002
TMP 1995.092.0016	Oldman Saurornitholestinae	Saurornitholestes langstoni	5	12.5	2.2		4	Sankey et al. 2002
TMP 1995.092.0016	Oldman Saurornitholestinae	Saurornitholestes langstoni	5	13.5	2.2		4.5	Sankey et al. 2002
TMP 1987.153.0055	Oldman Saurornitholestinae	Saurornitholestes langstoni	6	12	2.9		4	Sankey et al. 2002
TMP 1987.077.0120	Oldman Saurornitholestinae	Saurornitholestes langstoni	5.3	11.3	3.2		3.75	Sankey et al. 2002
TMP 1995.092.0054	Oldman Saurornitholestinae	Saurornitholestes langstoni	6.9	13	3.1		4	Sankey et al. 2002
TMP 1995.092.0028	Oldman Saurornitholestinae	Saurornitholestes langstoni	2	5	1.1		5	Sankey et al. 2002
TMP 1987.062.0087	Oldman Saurornitholestinae	Saurornitholestes langstoni	4.4	10.3	2.3		4	Sankey et al. 2002
TMP 1988.121.0039	Oldman Saurornitholestinae	Saurornitholestes langstoni	5.1	9	2.3	6	4	Currie and Varricchio 2004
TMP 2003.012.0083	Oldman Saurornitholestinae	Saurornitholestes langstoni	4.96	7.89	2.48	6.2	5.26	Longrich 2008
TMP 2000.057.0080	Oldman Saurornitholestinae	Saurornitholestes langstoni	3.8	7.91	2.25		3.88	Longrich 2008
TMP 2002.079.0004	Oldman Saurornitholestinae	Saurornitholestes langstoni	5.08	9	2.14	5.98	3.9	Longrich 2008
TMP 2002.079.0003	Oldman Saurornitholestinae	Saurornitholestes langstoni	5.28	9.08	2.13	6.14	5.06	Longrich 2008
Dinosaur Park Formation (76-75 Ma)
TMP 1974.010.0001	Saurornitholestes langstoni	Saurornitholestes langstoni*	4.2	8.5	2.3	6.5	4	this study
TMP 1974.010.0001	Saurornitholestes langstoni	Saurornitholestes langstoni*	4	7.9	2	7.1	4.4	this study
TMP 1987.158.0078	Saurornitholestes langstoni	Saurornitholestes langstoni	2.7	4.2	1.1		6.5	Sankey et al. 2002
TMP 1987.019.0068	Saurornitholestes langstoni	Saurornitholestes langstoni	2	4.6	1		6	Sankey et al. 2002
TMP 1987.031.0054	Saurornitholestes langstoni	Saurornitholestes langstoni	2.4	4.8	1.1		5.5	Sankey et al. 2002
TMP 1987.004.0047	Saurornitholestes langstoni	Saurornitholestes langstoni	2.2	4.1	0.7		7	Sankey et al. 2002
TMP 1987.048.0077	Saurornitholestes langstoni	Saurornitholestes langstoni	4.6	6.7	1.7		5	Sankey et al. 2002
TMP 1995.127.0025c	Saurornitholestes langstoni	Saurornitholestes langstoni	3.7	6.7	1.8		4.25	Sankey et al. 2002
TMP 1995.147.0026	Saurornitholestes langstoni	Saurornitholestes langstoni	1.9	2.8	0.7		6.5	Sankey et al. 2002
TMP 1995.151.0010	Saurornitholestes langstoni	Saurornitholestes langstoni	2.4	3.9	0.9		6.5	Sankey et al. 2002
TMP 1995.181.0011	Saurornitholestes langstoni	Saurornitholestes langstoni	1.9	5	1		5	Sankey et al. 2002
TMP 1996.012.0366	Saurornitholestes langstoni	Saurornitholestes langstoni	4.2	6.3	1.5		4.5	Sankey et al. 2002
TMP 1987.158.0080	Saurornitholestes langstoni	Saurornitholestes langstoni	3.9	9	1.9		4.25	Sankey et al. 2002
TMP 1987.158.0081	Saurornitholestes langstoni	Saurornitholestes langstoni	4.3	11.2	2		5	Sankey et al. 2002
TMP 1987.033.0055	Saurornitholestes langstoni	Saurornitholestes langstoni	4	9.9	2.1		4	Sankey et al. 2002
TMP 1987.036.0392	Saurornitholestes langstoni	Saurornitholestes langstoni	5.5	13	2.2		4	Sankey et al. 2002
TMP 1987.051.0023	Saurornitholestes langstoni	Saurornitholestes langstoni	3.8	8.2	1.4		5	Sankey et al. 2002
TMP 1987.072.0023	Saurornitholestes langstoni	Saurornitholestes langstoni	4.9	9.6	2.2		4	Sankey et al. 2002
TMP 1987.072.0026	Saurornitholestes langstoni	Saurornitholestes langstoni	5	13	2.3		4	Sankey et al. 2002
TMP 1987.072.0004	Saurornitholestes langstoni	Saurornitholestes langstoni	5.4	13	2.5		4	Sankey et al. 2002
TMP 1995.012.0109	Saurornitholestes langstoni	Saurornitholestes langstoni	5.9	13	2.8		3.75	Sankey et al. 2002
TMP 1995.126.0029	Saurornitholestes langstoni	Saurornitholestes langstoni	5	12	2.1		5	Sankey et al. 2002
TMP 1995.127.0025a	Saurornitholestes langstoni	Saurornitholestes langstoni	5.3	11.8	2.3		4.25	Sankey et al. 2002
TMP 1995.127.0025b	Saurornitholestes langstoni	Saurornitholestes langstoni	4.5	7.8	1.8		4.75	Sankey et al. 2002
TMP 1995.127.0025d	Saurornitholestes langstoni	Saurornitholestes langstoni	4.2	7.5	1.7		4	Sankey et al. 2002
TMP 1995.129.0002	Saurornitholestes langstoni	Saurornitholestes langstoni	4.9	9.6	2.2		4	Sankey et al. 2002
TMP 1995.131.0012	Saurornitholestes langstoni	Saurornitholestes langstoni	5.1	9.5	2.1		4	Sankey et al. 2002
TMP 1995.137.0002a	Saurornitholestes langstoni	Saurornitholestes langstoni	5	9.2	2.3		4	Sankey et al. 2002
TMP 1995.137.0002b	Saurornitholestes langstoni	Saurornitholestes langstoni	4.9	10.5	2.1		4	Sankey et al. 2002
TMP 1995.179.0003	Saurornitholestes langstoni	Saurornitholestes langstoni	4.7	10.4	2.2		4.25	Sankey et al. 2002
TMP 1995.019.0004	Saurornitholestes langstoni	Saurornitholestes langstoni	4.2	8	1.5		4.5	Sankey et al. 2002
TMP 1995.002.0018	Saurornitholestes langstoni	Saurornitholestes langstoni	4.2	10.5	2.5		3.75	Sankey et al. 2002
TMP 1995.406.0005	Saurornitholestes langstoni	Saurornitholestes langstoni	4.7	10.3	2		5	Sankey et al. 2002
TMP 1996.012.0361	Saurornitholestes langstoni	Saurornitholestes langstoni	5.9	13	2.7		4	Sankey et al. 2002
TMP 1996.012.0363	Saurornitholestes langstoni	Saurornitholestes langstoni	4.8	9.2	2		4	Sankey et al. 2002
TMP 1996.012.0038	Saurornitholestes langstoni	Saurornitholestes langstoni	5.1	11.7	2.1		5	Sankey et al. 2002
TMP 1987.036.0011	Saurornitholestes langstoni	Saurornitholestes langstoni	4.5	9.5	2.4		4	Sankey et al. 2002
TMP 1987.043.0005	Saurornitholestes langstoni	Saurornitholestes langstoni	5.7	11.2	2.1		4.5	Sankey et al. 2002
TMP 1987.046.0053	Saurornitholestes langstoni	Saurornitholestes langstoni	4.8	9.4	2.2		4	Sankey et al. 2002
TMP 1996.012.0102	Saurornitholestes langstoni	Saurornitholestes langstoni	5.5	11.2	3.2		5	Sankey et al. 2002
TMP 1996.012.0104	Saurornitholestes langstoni	Saurornitholestes langstoni	5.6	10.8	2.6		4	Sankey et al. 2002
TMP 1996.012.0112	Saurornitholestes langstoni	Saurornitholestes langstoni	7.9	16	2.8		3.75	Sankey et al. 2002
TMP 1996.012.0115	Saurornitholestes langstoni	Saurornitholestes langstoni	5.5	14	2.7		4.25	Sankey et al. 2002
TMP 1996.012.0118	Saurornitholestes langstoni	Saurornitholestes langstoni	5.1	9	2.2		5.5	Sankey et al. 2002
TMP 1996.012.0034	Saurornitholestes langstoni	Saurornitholestes langstoni	6.4	13	2.6		3.75	Sankey et al. 2002
TMP 1996.012.0360	Saurornitholestes langstoni	Saurornitholestes langstoni	5	9	1.9		4.25	Sankey et al. 2002
TMP 1996.012.0364	Saurornitholestes langstoni	Saurornitholestes langstoni	5.3	9	2.1		4	Sankey et al. 2002
TMP 1995.182.0021	Saurornitholestes langstoni	Saurornitholestes langstoni	3.5	7.6	1.7		4	Sankey et al. 2002
TMP 1995.184.0023	Saurornitholestes langstoni	Saurornitholestes langstoni	3.7	8.3	1.9		4	Sankey et al. 2002
TMP 1995.021.0005	Saurornitholestes langstoni	Saurornitholestes langstoni	4.7	9.2	2.4		3.75	Sankey et al. 2002
TMP 1987.112.0010	Saurornitholestes langstoni	Saurornitholestes langstoni	3.8	8.7	1.6		6	Sankey et al. 2002
TMP 1987.112.0021	Saurornitholestes langstoni	Saurornitholestes langstoni	5.6	6.3	1.4		4.75	Sankey et al. 2002
TMP 1987.112.0009	Saurornitholestes langstoni	Saurornitholestes langstoni	4.2	8.1	2		4.25	Sankey et al. 2002
TMP 1987.112.0028	Saurornitholestes langstoni	Saurornitholestes langstoni	5.5	11.5	2.2		4.25	Sankey et al. 2002
TMP 1987.050.0100	Saurornitholestes langstoni	Saurornitholestes langstoni	5.2	8.2	2.2		4.25	Sankey et al. 2002
TMP 1987.036.0184	Saurornitholestes langstoni	Saurornitholestes langstoni	3.5	7.5	1.9		4.25	Sankey et al. 2002
TMP 1987.036.0418	Saurornitholestes langstoni	Saurornitholestes langstoni	4.1	9.5	2.6		4.5	Sankey et al. 2002
TMP 1987.036.0070	Saurornitholestes langstoni	Saurornitholestes langstoni	4.1	9.5	2.4		4	Sankey et al. 2002
TMP 1987.036.0093	Saurornitholestes langstoni	Saurornitholestes langstoni	5.3	11.8	2.5		4.75	Sankey et al. 2002
TMP 1995.012.0031	Saurornitholestes langstoni	Saurornitholestes langstoni	5	10.5	2.4		4	Sankey et al. 2002
TMP 1995.012.0033	Saurornitholestes langstoni	Saurornitholestes langstoni	6	13	2.3		3.5	Sankey et al. 2002
TMP 1995.012.0038	Saurornitholestes langstoni	Saurornitholestes langstoni	5.7	11	2.2		3.75	Sankey et al. 2002
TMP 1995.012.0040	Saurornitholestes langstoni	Saurornitholestes langstoni	3.5	7.8	2		3.75	Sankey et al. 2002
TMP 1995.012.0042	Saurornitholestes langstoni	Saurornitholestes langstoni	2.9	7	1.7		4.5	Sankey et al. 2002
TMP 1995.012.0043	Saurornitholestes langstoni	Saurornitholestes langstoni	5	12	2.3		4	Sankey et al. 2002
TMP 1995.012.0074a	Saurornitholestes langstoni	Saurornitholestes langstoni	5.1	10.2	2.4		4	Sankey et al. 2002
TMP 1995.012.0074b	Saurornitholestes langstoni	Saurornitholestes langstoni	3.8	6.3	1.6		4.5	Sankey et al. 2002
TMP 1995.012.0074c	Saurornitholestes langstoni	Saurornitholestes langstoni	4.9	9.4	2.2		5.25	Sankey et al. 2002
TMP 1995.124.0004	Saurornitholestes langstoni	Saurornitholestes langstoni	3.3	6.2	1.5		4.25	Sankey et al. 2002
TMP 1987.036.0068	Saurornitholestes langstoni	Saurornitholestes langstoni	5.7	11.2	2.4		4.5	Sankey et al. 2002
TMP 1987.050.0038	Saurornitholestes langstoni	Saurornitholestes langstoni	6.3	14.2	2.4		4	Sankey et al. 2002
p74105no1	Saurornitholestes langstoni	Saurornitholestes langstoni	4	9		7	4.2	Farlow et al. 1991
p74105no2	Saurornitholestes langstoni	Saurornitholestes langstoni	4.1	8		7.2	4	Farlow et al. 1991
p8016440	Saurornitholestes langstoni	Saurornitholestes langstoni	5.1	9	2.2	6.4	4.2	Farlow et al. 1991
p848946	Saurornitholestes langstoni	Saurornitholestes langstoni	3.7	5		6	4	Farlow et al. 1991
p8120259	Saurornitholestes langstoni	Saurornitholestes langstoni	2.1	3		none	6	Farlow et al. 1991
p8216249	Saurornitholestes langstoni	Saurornitholestes langstoni	4.3	7		8	4	Farlow et al. 1991
p84989	Saurornitholestes langstoni	Saurornitholestes langstoni	5.1	9		6.4	4.6	Farlow et al. 1991
p8220173	Saurornitholestes langstoni	Saurornitholestes langstoni	3.1	5		9	5	Farlow et al. 1991
p80161515	Saurornitholestes langstoni	Saurornitholestes langstoni	5.9	10		5	4.2	Farlow et al. 1991
p808234	Saurornitholestes langstoni	Saurornitholestes langstoni	5.3	9		5	4	Farlow et al. 1991
Irvine Saurornitholestes 1	Saurornitholestes langstoni	Saurornitholestes langstoni	5.15	9.55		6.12	4.54	Longrich 2008
Irvine Saurornitholestes 2	Saurornitholestes langstoni	Saurornitholestes langstoni	5.7	10.97			4.34	Longrich 2008
Irvine Saurornitholestes 3	Saurornitholestes langstoni	Saurornitholestes langstoni	5.1	7.54		5.98	4.72	Longrich 2008
TMP 2005.049.0096	Saurornitholestes langstoni	Saurornitholestes langstoni	4.69	8.01	2.28	6.86	3.58	Longrich 2008
TMP 2005.049.0119	Saurornitholestes langstoni	Saurornitholestes langstoni	5.98	11.66	2.48	5.84	4.58	Longrich 2008
TMP 2005.049.0120	Saurornitholestes langstoni	Saurornitholestes langstoni	5.77	11.25	2.49		5.54	Longrich 2008
TMP 2005.049.0074	Saurornitholestes langstoni	Saurornitholestes langstoni	4.36	9.2	2.45		4.28	Longrich 2008
TMP 2005.049.0023	Saurornitholestes langstoni	Saurornitholestes langstoni	4.89	8.74	2.45	5.5	3.82	Longrich 2008
TMP 2005.039.0007	Saurornitholestes langstoni	Saurornitholestes langstoni	4.26	7.19	1.98	7.02	4.32	Longrich 2008
TMP 2005.039.0001	Saurornitholestes langstoni	Saurornitholestes langstoni	5.26	10.78	2.37	5.18	3.78	Longrich 2008
TMP 2005.012.0028	Saurornitholestes langstoni	Saurornitholestes langstoni	3.93	5.66	1.81		4.38	Longrich 2008
TMP 2005.009.0047	Saurornitholestes langstoni	Saurornitholestes langstoni	5.24	10.8	2.77		4.04	Longrich 2008
TMP 2004.116.0026	Saurornitholestes langstoni	Saurornitholestes langstoni	5.74	11.6	2.67		4.28	Longrich 2008
TMP 2004.103.0017	Saurornitholestes langstoni	Saurornitholestes langstoni	3.67	4.42	1.61		3.68	Longrich 2008
TMP 2004.012.0019	Saurornitholestes langstoni	Saurornitholestes langstoni	5.12	8.18	2.37	6.1	4.06	Longrich 2008
TMP 2003.012.0132	Saurornitholestes langstoni	Saurornitholestes langstoni	5.42	9.21	2.37	6.18	4.2	Longrich 2008
TMP 2002.060.0006	Saurornitholestes langstoni	Saurornitholestes langstoni	6.53	9.66	3.73	6.1	3.58	Longrich 2008
TMP 2001.012.0183	Saurornitholestes langstoni	Saurornitholestes langstoni	4.7	7.67	2.17	8.42	4.34	Longrich 2008
TMP 2001.012.0180	Saurornitholestes langstoni	Saurornitholestes langstoni	5.6	8.31	2.45	8.64	5.44	Longrich 2008
TMP 2002.060.0008	Saurornitholestes langstoni	Saurornitholestes langstoni	5.62	10.04	2.37		4.04	Longrich 2008
TMP 2001.012.0019	Saurornitholestes langstoni	Saurornitholestes langstoni	4.33	9.2		4.78	3.54	Longrich 2008
TMP 2000.012.0111	Saurornitholestes langstoni	Saurornitholestes langstoni	5.77	11.03	2.41	6.88	4.5	Longrich 2008
TMP 2000.057.0006	Saurornitholestes langstoni	Saurornitholestes langstoni	5.79	11.54	3.16		3.82	Longrich 2008
TMP 2000.012.0116	Saurornitholestes langstoni	Saurornitholestes langstoni	4.66	10.1	2.57		4.8	Longrich 2008
TMP 2000.012.0114	Saurornitholestes langstoni	Saurornitholestes langstoni	4.75	7.58	2.38	4.88	4.3	Longrich 2008
TMP 2005.012.??	Saurornitholestes langstoni	Saurornitholestes langstoni	7.5	12.85	3.68		4.9	Longrich 2008
TMP 2004.012.0018	Saurornitholestes langstoni	Saurornitholestes langstoni	7.07	8.38	3.13		5.36	Longrich 2008
TMP 2003.012.0189	Saurornitholestes langstoni	Saurornitholestes langstoni	5.34	10.1	2.82		3.88	Longrich 2008
TMP 1983.036.0236	Saurornitholestes langstoni	Saurornitholestes langstoni	3.82	7.52	1.75	8.34	6.1	Longrich 2008
TMP 1995.012.0026	Saurornitholestes langstoni	Saurornitholestes langstoni	1.69	2.2	0.83	6.12	5.42	Longrich 2008
Two Medicine Formation, Montana (83-74 Ma, 76.7 for B. feinbergi)
AMNH 001	Bambiraptor feinbergi	Bambiraptor feinbergi	2.37	5.33	1.41		5	Smith et al. 2005
AMNH 001	Bambiraptor feinbergi	Bambiraptor feinbergi	2.34	5.01	1.41		4	Smith et al. 2005
AMNH 001	Bambiraptor feinbergi	Bambiraptor feinbergi	2.08	4.82	1.4		6	Smith et al. 2005
AMNH 001	Bambiraptor feinbergi	Bambiraptor feinbergi	2.37	4.91	1.61		6	Smith et al. 2005
AMNH 001	Bambiraptor feinbergi	Bambiraptor feinbergi	2.47	5.58	1.24		4.8	Smith et al. 2005
AMNH 001	Bambiraptor feinbergi	Bambiraptor feinbergi	2.61	5.99	1.41		5	Smith et al. 2005
AMNH 001	Bambiraptor feinbergi	Bambiraptor feinbergi	2.35	5.86	1.2		4.84	Smith et al. 2005
AMNH 001	Bambiraptor feinbergi	Bambiraptor feinbergi	2.54	4.62	0.99		6.5	Smith et al. 2005
AMNH 001	Bambiraptor feinbergi	Bambiraptor feinbergi	3.22	5.66	1.37		4.74	Smith et al. 2005
AMNH 001	Bambiraptor feinbergi	Bambiraptor feinbergi	2.15	4.03	1.57		5	Smith et al. 2005
Aguja Middle Campanian (~79 Ma)
LSUMG726:5923	N/A	Saurornitholestinae indet.	4	5.3	2		4.5	Sankey et al. 2005
LSUMG746:6281	N/A	Saurornitholestinae indet.	4.8	7.2	2.5		6.5	Sankey et al. 2005
LSUMG140:6139	N/A	Saurornitholestinae indet.	3.7	5.2	1.6		5	Sankey et al. 2005
LSUMG489:5659	N/A	Saurornitholestinae indet.	2.3	2.8	1.4		5	Sankey et al. 2005
LSUMG491:5950	N/A	Saurornitholestinae indet.	2	2.2	1.1		6	Sankey et al. 2005
LSUMG113:5109	N/A	Saurornitholestinae indet.	2.8	4	1.2		6	Sankey et al. 2005
LSUMG113:1309	N/A	Saurornitholestinae indet.	1.8	2.2	0.8		7	Sankey et al. 2005
LSUMG113:1307	N/A	Saurornitholestinae indet.	4	6.2	1.8		9	Sankey et al. 2005
LSUMG113:1308	N/A	Saurornitholestinae indet.	4	5.5	1.9		5	Sankey et al. 2005
LSUMG726:6218	N/A	Saurornitholestinae indet.	8.3	15	5.8		5	Sankey et al. 2005
LSUMG834:8211	N/A	Saurornitholestinae indet.	7	10	3.5		3.5	Sankey et al. 2005
LSUMG741:6023	N/A	Saurornitholestinae indet.	2	3	1.2		4.5	Sankey et al. 2005
LSUMG113:1375	N/A	Saurornitholestinae indet.	3.6	5.5	3.2		6.5	Sankey et al. 2005
Horseshoe Canyon Formation (68-72 Ma)
TMP1995.166.0001	Atrociraptor marshalli	Atrociraptor marshalli*	5	10	3.5	2.7	2.3	Currie and Varricchio 2004
TMP1995.166.0001	Atrociraptor marshalli	Atrociraptor marshalli*	6.1	13		6	4	Currie and Varricchio 2004
TMP1995.166.0001	Atrociraptor marshalli	Atrociraptor marshalli*	6.6	15.3		5	4	Currie and Varricchio 2004
TMP1995.166.0001	Atrociraptor marshalli	Atrociraptor marshalli*	5.5	11.9		6	4	Currie and Varricchio 2004
TMP1995.166.0001	Atrociraptor marshalli	Atrociraptor marshalli*	5.6	7.8		7	4	Currie and Varricchio 2004
TMP1995.166.0001	Atrociraptor marshalli	Atrociraptor marshalli*	5.6	10.5		5.5	4	Currie and Varricchio 2004
TMP1995.166.0001	Atrociraptor marshalli	Atrociraptor marshalli*	4.4	7		8	4.5	Currie and Varricchio 2004
TMP1995.166.0001	Atrociraptor marshalli	Atrociraptor marshalli*	5.5	12	3.5	3.5	3	Currie and Varricchio 2004
TMP1995.166.0001	Atrociraptor marshalli	Atrociraptor marshalli*	3.2	5.7		6	5	Currie and Varricchio 2004
TMP1995.166.0001	Atrociraptor marshalli	Atrociraptor marshalli*	5.5	11.3		5.5	4	Currie and Varricchio 2004
TMP1995.166.0001	Atrociraptor marshalli	Atrociraptor marshalli*	5.2	7.5	2.8	5	4	Currie and Varricchio 2004
TMP1995.166.0001	Atrociraptor marshalli	Atrociraptor marshalli*	5.2	7	2.6	8	4	Currie and Varricchio 2004
TMP 1993.012.0021	Atrociraptor marshalli	Atrociraptor marshalli	4.98	7.68	2.48	3.1	2.8	this study
TMP 2005.007.0003	Atrociraptor marshalli	Atrociraptor marshalli	5.15	8.38	2.4	5.2	3.2	this study
TMP 1990.082.0018	Atrociraptor marshalli	Atrociraptor marshalli	5.81	9.12	2.88	5	3.2	this study
TMP 1990.082.0108	Atrociraptor marshalli	Atrociraptor marshalli	5.23	9.36	2.76	2.9	2.8	this study
TMP 1990.082.0017	Atrociraptor marshalli	Atrociraptor marshalli	4.73	7.55	2.4	5.1	3.5	this study
TMP 1990.082.0021	Atrociraptor marshalli	Atrociraptor marshalli	4.65	6.64	2.36	5.8	3.05	this study
TMP 1986.064.0003	Atrociraptor marshalli	Atrociraptor marshalli	5.06	9.6	2.56	5	3.4	this study
TMP 1986.064.0002	Atrociraptor marshalli	Atrociraptor marshalli	3.15	4.07	1.58	5.2	3	this study
TMP 1985.012.0002	Atrociraptor marshalli	Atrociraptor marshalli	3.24	5.06	1.72	5	3	this study
TMP 1985.098.0002	Atrociraptor marshalli	Atrociraptor marshalli	5.48	9.52	2.56	5.4	3.5	this study
TMP 1984.064.0003	Atrociraptor marshalli	Atrociraptor marshalli	4.32	5.48	1.88	7.7	4.7	this study
TMP 1984.064.0012	Atrociraptor marshalli	Atrociraptor marshalli	4.48	7.3	2.32	5.2	3.5	this study
TMP 1984.079.0004	Atrociraptor marshalli	Atrociraptor marshalli	5.6	8	2.6	5.1	3.3	this study
TMP 1965.016.0150	Atrociraptor marshalli	Atrociraptor marshalli	4.73	7.22	2.56	none	3.7	this study
TMP 1999.050.0117	Atrociraptor marshalli	Atrociraptor marshalli	4.07	6.39	1.99	5.7	3.5	this study
TMP 2000.045.0035	Atrociraptor marshalli	Atrociraptor marshalli	3.9	5.81	2.08	5.4	4	this study
TMP 2000.045.0103	Atrociraptor marshalli	Atrociraptor marshalli	4.9	10.15	2.41	4.5	3.1	this study
TMP 2003.045.0052	Atrociraptor marshalli	Atrociraptor marshalli	4.65	7.06	n/a	6	4	this study
TMP 2003.045.0049	Atrociraptor marshalli	Atrociraptor marshalli	4.23	6.56	2.16	4.6	4	this study
Lance Formation (65.5-66.5 Ma)
UCMP187070	Lance Saurornitholestinae	Lancian Saurornitholestinae gen. et sp.	2.5	5			6	Sankey 2008
UCMP124401	Lance Saurornitholestinae	Lancian Saurornitholestinae gen. et sp.	4.5	8			5	Sankey 2008
UCMP187079	Lance Saurornitholestinae	Lancian Saurornitholestinae gen. et sp.	2.2	4			6	Sankey 2008
UCMP187054	Lance Saurornitholestinae	Lancian Saurornitholestinae gen. et sp.	3	4.5			7	Sankey 2008
UCMP187027	Lance Saurornitholestinae	Lancian Saurornitholestinae gen. et sp.	4	7			6	Sankey 2008
UCMP186891	Lance Saurornitholestinae	Lancian Saurornitholestinae gen. et sp.	7	17			4.5	Sankey 2008
DSCN 1690	Lance Saurornitholestinae	Lancian Saurornitholestinae gen. et sp.	6.81	13.89	2.72	5.44	4.16	Longrich 2008
DSCN 1498	Lance Saurornitholestinae	Lancian Saurornitholestinae gen. et sp.	2.88	6.48			4.96	Longrich 2008
AMNH A	Lance Saurornitholestinae	Lancian Saurornitholestinae gen. et sp.	5.07	7.24	2.32		4.5	Longrich 2008
AMNH (M?)	Lance Saurornitholestinae	Lancian Saurornitholestinae gen. et sp.	5.72	8.7	2.57		4.28	Longrich 2008
AMNH (5412?)	Lance Saurornitholestinae	Lancian Saurornitholestinae gen. et sp.	5.62	11.18	2.68		4.68	Longrich 2008
AMNH (5412?) L	Lance Saurornitholestinae	Lancian Saurornitholestinae gen. et sp.	5.77	10.15	2.6		4.06	Longrich 2008
AMNH (5412?) R	Lance Saurornitholestinae	Lancian Saurornitholestinae gen. et sp.	6.32	9.28	2.74	5.02	3.82	Longrich 2008
AMNH (5412?) N	Lance Saurornitholestinae	Lancian Saurornitholestinae gen. et sp.	5.4	9.41	2.81		3.96	Longrich 2008
AMNH (5412?) K	Lance Saurornitholestinae	Lancian Saurornitholestinae gen. et sp.	5.6	8.55	2.42	5.98	4.5	Longrich 2008
AMNH (5412?) Q	Lance Saurornitholestinae	Lancian Saurornitholestinae gen. et sp.	5.6	7.8	2.89		3.96	Longrich 2008
AMNH27099: 5457a	Lance Saurornitholestinae	Lancian Saurornitholestinae gen. et sp.	6.7	8.48	2.83	5.74	4.28	Longrich 2008
AMNH27099: 5457b	Lance Saurornitholestinae	Lancian Saurornitholestinae gen. et sp.	5.8	10.34	3.1		3.84	Longrich 2008
AMNH27099: 5462a	Lance Saurornitholestinae	Lancian Saurornitholestinae gen. et sp.	6.13	9.7	2.54	5.1	4.34	Longrich 2008
AMNH27099: 5462b	Lance Saurornitholestinae	Lancian Saurornitholestinae gen. et sp.	5.5	8.35	2.34	8.82	5	Longrich 2008
AMNH27099: 5464	Lance Saurornitholestinae	Lancian Saurornitholestinae gen. et sp.	7.12	10.8	3.5	5.82	3.52	Longrich 2008
AMNH5475a	Lance Saurornitholestinae	Lancian Saurornitholestinae gen. et sp.	5.7	8.49	2.22		4.54	Longrich 2008
AMNH5475b	Lance Saurornitholestinae	Lancian Saurornitholestinae gen. et sp.	5.49	7.36	2.6	7.74	4	Longrich 2008
AMNH5477L	Lance Saurornitholestinae	Lancian Saurornitholestinae gen. et sp.	4.73	6.83	1.89	7.38	5.16	Longrich 2008
AMNH5477R	Lance Saurornitholestinae	Lancian Saurornitholestinae gen. et sp.	4.78	7.02	2.04	6.66	4.16	Longrich 2008
AMNH5695	Lance Saurornitholestinae	Lancian Saurornitholestinae gen. et sp.	5.52	10.6	3.02		4.54	Longrich 2008
AMNH(M) 5690	Lance Saurornitholestinae	Lancian Saurornitholestinae gen. et sp.	6.25	13.16	3.63		3.64	Longrich 2008
AMNH5688	Lance Saurornitholestinae	Lancian Saurornitholestinae gen. et sp.	3.48	6.87	2.17		4.58	Longrich 2008
AMNH5688 cent	Lance Saurornitholestinae	Lancian Saurornitholestinae gen. et sp.	4.08	7.99	1.56		5	Longrich 2008
AMNH5682	Lance Saurornitholestinae	Lancian Saurornitholestinae gen. et sp.	4.05	7.69	2.55		4.32	Longrich 2008
AMNH5697	Lance Saurornitholestinae	Lancian Saurornitholestinae gen. et sp.	4.48	10.73	3.08		4.76	Longrich 2008
AMNH5703	Lance Saurornitholestinae	Lancian Saurornitholestinae gen. et sp.	3.14	7.73	2.01		5.1	Longrich 2008
AMNH5671.2	Lance Saurornitholestinae	Lancian Saurornitholestinae gen. et sp.	4.99	8.85	2.19		4.48	Longrich 2008
AMNH5545.1	Lance Saurornitholestinae	Lancian Saurornitholestinae gen. et sp.	4.42	7.8			4.72	Longrich 2008
AMNH5671.1	Lance Saurornitholestinae	Lancian Saurornitholestinae gen. et sp.	4.84	6.45	2.07		4.96	Longrich 2008
UCMP187125	N/A	Lancian Saurornitholestinae indet. (possibly cf. Zapsalis sp.)	4	7			4	Sankey 2008
UCMP187129	N/A	Lancian Saurornitholestinae indet. (possibly cf. Zapsalis sp.)	4	9			4.5	Sankey 2008
UCMP187124	N/A	Lancian Saurornitholestinae indet. (possibly cf. Zapsalis sp.)	6	12			4	Sankey 2008
UCMP187105	N/A	Lancian Saurornitholestinae indet. (possibly cf. Zapsalis sp.)	5	8			5	Sankey 2008
UCMP187143	N/A	Lancian Saurornitholestinae indet. (possibly cf. Zapsalis sp.)	3.6	8			5	Sankey 2008
UCMP187139	N/A	Lancian Saurornitholestinae indet. (possibly cf. Zapsalis sp.)	3.2	7			5.5	Sankey 2008
Hell Creek Formation (65.5-66.75 Ma)
UCMP134801	Hell Creek Saurornitholesteinae	Lancian Saurornitholestinae gen. et sp.	3.7	10			5	Sankey 2008
UCMP187048	Hell Creek Saurornitholesteinae	Lancian Saurornitholestinae gen. et sp.	5.8	13			5	Sankey 2008
UCMP187049	Hell Creek Saurornitholesteinae	Lancian Saurornitholestinae gen. et sp.	3	6			7	Sankey 2008
UCMP186944	Hell Creek Saurornitholesteinae	Lancian Saurornitholestinae gen. et sp.	3.5	6			6	Sankey 2008
UCMP187194	Hell Creek Saurornitholesteinae	Lancian Saurornitholestinae gen. et sp.	3.2	5.5			6	Sankey 2008
UCMP186957	Hell Creek Saurornitholesteinae	Lancian Saurornitholestinae gen. et sp.	3.3	5			5.5	Sankey 2008
UCMP186962	Hell Creek Saurornitholesteinae	Lancian Saurornitholestinae gen. et sp.	3.4	5			5.5	Sankey 2008
UCMP187041	Hell Creek Saurornitholesteinae	Lancian Saurornitholestinae gen. et sp.	4	8			6	Sankey 2008
UCMP187042	Hell Creek Saurornitholesteinae	Lancian Saurornitholestinae gen. et sp.	3	5			6	Sankey 2008
UCMP187043	Hell Creek Saurornitholesteinae	Lancian Saurornitholestinae gen. et sp.	2.5	4.5			6.5	Sankey 2008
UCMP187044	Hell Creek Saurornitholesteinae	Lancian Saurornitholestinae gen. et sp.	3	4			6	Sankey 2008
UCMP187045	Hell Creek Saurornitholesteinae	Lancian Saurornitholestinae gen. et sp.	3	5			5	Sankey 2008
UCMP187046	Hell Creek Saurornitholesteinae	Lancian Saurornitholestinae gen. et sp.	2.3	4			8	Sankey 2008
UCMP187036	Hell Creek Saurornitholesteinae	Lancian Saurornitholestinae gen. et sp.	5	8			5	Sankey 2008
UCMP187034	Hell Creek Saurornitholesteinae	Lancian Saurornitholestinae gen. et sp.	6	12			4.5	Sankey 2008
UCMP187033	Hell Creek Saurornitholesteinae	Lancian Saurornitholestinae gen. et sp.	5	12			4	Sankey 2008
UCMP187030	Hell Creek Saurornitholesteinae	Lancian Saurornitholestinae gen. et sp.	5	8			5	Sankey 2008
UCMP187025	Hell Creek Saurornitholesteinae	Lancian Saurornitholestinae gen. et sp.	4	6			7	Sankey 2008
UCMP187006	Hell Creek Saurornitholesteinae	Lancian Saurornitholestinae gen. et sp.	6	12			5	Sankey 2008
UCMP187038	Hell Creek Saurornitholesteinae	Lancian Saurornitholestinae gen. et sp.	4	7			5.5	Sankey 2008
UCMP187010	Hell Creek Saurornitholesteinae	Lancian Saurornitholestinae gen. et sp.	3	6			6	Sankey 2008
UCMP187083	Hell Creek Saurornitholesteinae	Lancian Saurornitholestinae gen. et sp.	5	8			6	Sankey 2008
UCMP174796	Hell Creek Saurornitholesteinae	Lancian Saurornitholestinae gen. et sp.	3.4	5			4.5	Sankey 2008
UCMP187200	Hell Creek Saurornitholesteinae	Lancian Saurornitholestinae gen. et sp.	2.2	3.5			7	Sankey 2008
UCMP187197	Hell Creek Saurornitholesteinae	Lancian Saurornitholestinae gen. et sp.	3.5	5.5			5.5	Sankey 2008
UCMP187199	Hell Creek Saurornitholesteinae	Lancian Saurornitholestinae gen. et sp.	3.6	5			5.5	Sankey 2008
UCMP187198	Hell Creek Saurornitholesteinae	Lancian Saurornitholestinae gen. et sp.	2.6	4			7	Sankey 2008
UCMP186958	Hell Creek Saurornitholesteinae	Lancian Saurornitholestinae gen. et sp.	2.6	4			6	Sankey 2008
UCMP186959	Hell Creek Saurornitholesteinae	Lancian Saurornitholestinae gen. et sp.	3	5			7	Sankey 2008
UCMP186961	Hell Creek Saurornitholesteinae	Lancian Saurornitholestinae gen. et sp.	3.2	8			5	Sankey 2008
UCMP79095	Hell Creek Saurornitholesteinae	Lancian Saurornitholestinae gen. et sp.	4	7			6	Sankey 2008
UCMP124987	Hell Creek Saurornitholesteinae	Lancian Saurornitholestinae gen. et sp.	6	15			4	Sankey 2008
UCMP120339	Hell Creek Saurornitholesteinae	Lancian Saurornitholestinae gen. et sp.	9	17			4	Sankey 2008
UCMP186957	Hell Creek Saurornitholesteinae	Lancian Saurornitholestinae gen. et sp.	4.5	7			4.48	Sankey 2008
UCMP120305	Hell Creek Saurornitholesteinae	Lancian Saurornitholestinae gen. et sp.	9	17			3.5	Sankey 2008
UCMP186960	Hell Creek Saurornitholesteinae	Lancian Saurornitholestinae gen. et sp.	5	10			4.5	Sankey 2008
UCMP187037	Hell Creek Saurornitholesteinae	Lancian Saurornitholestinae gen. et sp.	3.6	10			4.5	Sankey 2008
UCMP187039	Hell Creek Saurornitholesteinae	Lancian Saurornitholestinae gen. et sp.	4.5	9			5	Sankey 2008
UCMP186967	Hell Creek Saurornitholesteinae	Lancian Saurornitholestinae gen. et sp.	7	13			4	Sankey 2008
UCMP186968	Hell Creek Saurornitholesteinae	Lancian Saurornitholestinae gen. et sp.	6	10			3.5	Sankey 2008
UCMP186972	Hell Creek Saurornitholesteinae	Lancian Saurornitholestinae gen. et sp.	6	10			4	Sankey 2008
UCMP186970	Hell Creek Saurornitholesteinae	Lancian Saurornitholestinae gen. et sp.	7	13			4	Sankey 2008
UCMP186973	Hell Creek Saurornitholesteinae	Lancian Saurornitholestinae gen. et sp.	2.8	7			5	Sankey 2008
UCMP186971	Hell Creek Saurornitholesteinae	Lancian Saurornitholestinae gen. et sp.	7	13			4	Sankey 2008
Milk River Formation (~83.5 Ma)
UALVP48460	Milk River Dromaeosauridae	Milk River Dromaeosauridae gen. et sp.	5.43	8.58	3.08	7	4	Larson 2008
UALVP48458	Milk River Dromaeosauridae	Milk River Dromaeosauridae gen. et sp.	3.82	4.57	2.36	4	3.6	Larson 2008
UALVP48480	Milk River Dromaeosauridae	Milk River Dromaeosauridae gen. et sp.	2.04	2.12	1.06	3	4	Larson 2008
UALVP48461	Milk River Dromaeosauridae	Milk River Dromaeosauridae gen. et sp.	7.53	9.98	3.84	6	3.5	Larson 2008
UALVP48462	Milk River Dromaeosauridae	Milk River Dromaeosauridae gen. et sp.	8.75	17.33	4.07	3.5	3	Larson 2008
UALVP50220	Milk River Dromaeosauridae	Milk River Dromaeosauridae gen. et sp.	7.88	14	4.9	4	3.5	Larson 2008
UALVP50221	Milk River Dromaeosauridae	Milk River Dromaeosauridae gen. et sp.	3.82	4.15	1.86	8.8	4	Larson 2008
UALVP50222	Milk River Dromaeosauridae	Milk River Dromaeosauridae gen. et sp.	5.81	6.39	3.04	5.5	4	Larson 2008
Milk River Formation (~83.5 Ma)
UALVP48422	Milk River Dromaeosaurinae	Milk River Dromaeosaurinae gen. et sp.	4.32	5.23	2.4	6	5	Larson 2008
UALVP48424	Milk River Dromaeosaurinae	Milk River Dromaeosaurinae gen. et sp.	5.48	11.55	3.4		4.1	Larson 2008
UALVP49568	Milk River Dromaeosaurinae	Milk River Dromaeosaurinae gen. et sp.	2.16	4.9	1.52		4.4	Larson 2008
UALVP49569	Milk River Dromaeosaurinae	Milk River Dromaeosaurinae gen. et sp.	4.32	7.06	1.88	9.4	4.6	Larson 2008
UALVP47995	Milk River Dromaeosaurinae	Milk River Dromaeosaurinae gen. et sp.	4.15	4.73	1.88		5	Larson 2008
UALVP47996	Milk River Dromaeosaurinae	Milk River Dromaeosaurinae gen. et sp.	3.74	4.07	1.52	7.5	4.5	Larson 2008
UALVP48062	Milk River Dromaeosaurinae	Milk River Dromaeosaurinae gen. et sp.	4.9	7.39	1.96	7	5	Larson 2008
UALVP48069	Milk River Dromaeosaurinae	Milk River Dromaeosaurinae gen. et sp.	3.32	6.64	1.62		5	Larson 2008
UALVP48071	Milk River Dromaeosaurinae	Milk River Dromaeosaurinae gen. et sp.	3.74	5.06	1.56	6.5	4.5	Larson 2008
UALVP48420	Milk River Dromaeosaurinae	Milk River Dromaeosaurinae gen. et sp.	6.3	9.1	2.8	5	4	Larson 2008
UALVP48426	Milk River Dromaeosaurinae	Milk River Dromaeosaurinae gen. et sp.	5.31	5.64	2.44	7	4.3	Larson 2008
UALVP48439	Milk River Dromaeosaurinae	Milk River Dromaeosaurinae gen. et sp.	8.58	15.93	5.06	5	4	Larson 2008
UALVP48472	Milk River Dromaeosaurinae	Milk River Dromaeosaurinae gen. et sp.	4.32	4.9	2.36	5.5	4.6	Larson 2008
UALVP49570	Milk River Dromaeosaurinae	Milk River Dromaeosaurinae gen. et sp.	3.49	4.73	1.6	7.4	4.5	Larson 2008
UALVP49571	Milk River Dromaeosaurinae	Milk River Dromaeosaurinae gen. et sp.	4.73	8.05	3		5	Larson 2008
UALVP49572	Milk River Dromaeosaurinae	Milk River Dromaeosaurinae gen. et sp.	2.3	3.4	1.2	8	5	Larson 2008
UALVP49573	Milk River Dromaeosaurinae	Milk River Dromaeosaurinae gen. et sp.	7.53	8.23	4.23	4.3	3.8	Larson 2008
UALVP49574	Milk River Dromaeosaurinae	Milk River Dromaeosaurinae gen. et sp.	8.75	11.38	6.56		4.6	Larson 2008
UALVP49575	Milk River Dromaeosaurinae	Milk River Dromaeosaurinae gen. et sp.	3.07	5.31	1.7		5.1	Larson 2008
UALVP49576	Milk River Dromaeosaurinae	Milk River Dromaeosaurinae gen. et sp.	3.4	6.97	1.78	7	5	Larson 2008
CMNFV uncat	Milk River Dromaeosaurinae	Milk River Dromaeosaurinae gen. et sp.	5.6	9.5	3	5	3.7	Larson 2008
UALVP48028	Milk River Dromaeosaurinae	Milk River Dromaeosaurinae gen. et sp.	2.66	4.98	2.32		4.6	Larson 2008
UALVP49594	Milk River Dromaeosaurinae	Milk River Dromaeosaurinae gen. et sp.	2.66	3.82	2.2		4.1	Larson 2008
UALVP49595	Milk River Dromaeosaurinae	Milk River Dromaeosaurinae gen. et sp.	2.74	5.73	2	6	4.25	Larson 2008
John Henry Member of Straight Cliffs Formation (85.8-?84 Ma)
UMNH 424-14398	N/A	Dromaeosaurinae indet.	3.97	4.44	2.15	7	5.1	this study
Oldman Formation (77-76 Ma)
TMP 1999.055.0328	Oldman Dromaeosaurinae	Dromaeosaurus albertensis	3.9	8.5	2.3		4	Sankey et al. 2002
TMP 1989.077.0006	Oldman Dromaeosaurinae	Dromaeosaurus albertensis	4.5	11.5	2.9		3.26	Sankey et al. 2002
TMP 1989.077.0006	Oldman Dromaeosaurinae	Dromaeosaurus albertensis	4.7	11	2.8		3.5	Sankey et al. 2002
TMP 1992.077.0002	Oldman Dromaeosaurinae	Dromaeosaurus albertensis	5.9	10.5	3.9		4	Sankey et al. 2002
TMP 1985.068.0032	Oldman Dromaeosaurinae	Dromaeosaurus albertensis	5.3	14.5	4.2		3.5	Sankey et al. 2002
TMP 1987.153.0056	Oldman Dromaeosaurinae	Dromaeosaurus albertensis	5.7	9.5	3.9		3.5	Sankey et al. 2002
Dinosaur Park Formation (76-75 Ma)
AMNH5356	Dromaeosaurus albertensis	Dromaeosaurus albertensis*	7.21	12.86	4.06	2.76	3.4	Smith et al. 2005
AMNH5356	Dromaeosaurus albertensis	Dromaeosaurus albertensis*	6.84	11.58	3.7	3	3	Smith et al. 2005
AMNH5356	Dromaeosaurus albertensis	Dromaeosaurus albertensis*	7.64	12.38	4.02	3.16	3.5	Smith et al. 2005
AMNH5356	Dromaeosaurus albertensis	Dromaeosaurus albertensis*	6.28	10.68	3.13	1.76	3	Smith et al. 2005
AMNH5356	Dromaeosaurus albertensis	Dromaeosaurus albertensis*	6.69	10.98	3.32	3	3.26	Smith et al. 2005
AMNH5356	Dromaeosaurus albertensis	Dromaeosaurus albertensis*	5.7	9.7	3.11	3.5	4.5	Smith et al. 2005
AMNH5356	Dromaeosaurus albertensis	Dromaeosaurus albertensis*	5.46	9.4	4.03	3	5	Smith et al. 2005
AMNH5356	Dromaeosaurus albertensis	Dromaeosaurus albertensis*	6.09	11.55	3.81	2.76	3	Smith et al. 2005
AMNH5356	Dromaeosaurus albertensis	Dromaeosaurus albertensis*	6.47	11.22	3.91	3	3.5	Smith et al. 2005
AMNH5356	Dromaeosaurus albertensis	Dromaeosaurus albertensis*	6.56	11.27	3.89	3	3.5	Smith et al. 2005
AMNH5356	Dromaeosaurus albertensis	Dromaeosaurus albertensis*	5.56	8.52	3.27	3.4	3.5	Smith et al. 2005
TMP 1985.036.0332	Dromaeosaurus albertensis	Dromaeosaurus albertensis	3.6	6.4	2.3		5	Sankey et al. 2002
TMP 1995.143.0045	Dromaeosaurus albertensis	Dromaeosaurus albertensis	4.1	9	2.8		4	Sankey et al. 2002
TMP 1980.008.0298	Dromaeosaurus albertensis	Dromaeosaurus albertensis	4.3	9.8	2.7		3	Sankey et al. 2002
TMP 1980.008.0308	Dromaeosaurus albertensis	Dromaeosaurus albertensis	4.9	8.5	2.7		3.5	Sankey et al. 2002
TMP 1981.016.0281	Dromaeosaurus albertensis	Dromaeosaurus albertensis	5	10	3.2		3	Sankey et al. 2002
TMP 1995.406.0004	Dromaeosaurus albertensis	Dromaeosaurus albertensis	5	11.4	3.5		3.5	Sankey et al. 2002
TMP 1986.130.0218	Dromaeosaurus albertensis	Dromaeosaurus albertensis	5.1	10.8	3.1		3.25	Sankey et al. 2002
TMP 1986.130.0211	Dromaeosaurus albertensis	Dromaeosaurus albertensis	5.2	9.5	3.1	3.04	3	Sankey et al. 2002 and Longrich 2008
TMP 1981.026.0175	Dromaeosaurus albertensis	Dromaeosaurus albertensis	5.4	11	3.2	3.96	3.5	Sankey et al. 2002 and Longrich 2008
TMP 1998.093.0172	Dromaeosaurus albertensis	Dromaeosaurus albertensis	5.4	10.5	2.9		3.5	Sankey et al. 2002
TMP 1981.014.0060	Dromaeosaurus albertensis	Dromaeosaurus albertensis	5.5	11.5	3.7		3.5	Sankey et al. 2002
TMP 1995.171.0040	Dromaeosaurus albertensis	Dromaeosaurus albertensis	5.5	12.3	3.7		4	Sankey et al. 2002
TMP 1995.171.0040	Dromaeosaurus albertensis	Dromaeosaurus albertensis	6.2	14	3.5		4	Sankey et al. 2002
TMP 1966.025.0016	Dromaeosaurus albertensis	Dromaeosaurus albertensis	5.7	14	3.3	3.72	3.25	Sankey et al. 2002 and Longrich 2008
TMP 1979.008.0732	Dromaeosaurus albertensis	Dromaeosaurus albertensis	6.1	13	3.9		3.5	Sankey et al. 2002
TMP 1980.016.2094	Dromaeosaurus albertensis	Dromaeosaurus albertensis	7.1	13.5	4		3.5	Sankey et al. 2002
TMP1981.027.0066	Dromaeosaurus albertensis	Dromaeosaurus albertensis	7	13.5	4.5		3	Sankey et al. 2002
TMP 1982.018.0137	Dromaeosaurus albertensis	Dromaeosaurus albertensis	6.4	11	4		3.25	Sankey et al. 2002
TMP 1983.067.0038	Dromaeosaurus albertensis	Dromaeosaurus albertensis	7.8	13.2	4.1		3	Sankey et al. 2002
TMP 1984.067.0115	Dromaeosaurus albertensis	Dromaeosaurus albertensis	6	12	3.2	3.48	3.5	Sankey et al. 2002 and Longrich 2008
TMP 1984.089.0048	Dromaeosaurus albertensis	Dromaeosaurus albertensis	6	14.5	3.5		4.5	Sankey et al. 2002
TMP 1986.018.0099	Dromaeosaurus albertensis	Dromaeosaurus albertensis	6	13.5	3.7		3.25	Sankey et al. 2002
TMP 1986.076.0011	Dromaeosaurus albertensis	Dromaeosaurus albertensis	7.9	17.2	5.1		3.5	Sankey et al. 2002
TMP1989.155.0002	Dromaeosaurus albertensis	Dromaeosaurus albertensis	7.9	14.5	4		3.25	Sankey et al. 2002
TMP 1989.036.0354	Dromaeosaurus albertensis	Dromaeosaurus albertensis	6.1	13	3.7		3	Sankey et al. 2002
TMP 1993.036.0460	Dromaeosaurus albertensis	Dromaeosaurus albertensis	5.4	16.5	4		3	Sankey et al. 2002
TMP 1993.036.0462	Dromaeosaurus albertensis	Dromaeosaurus albertensis	6.5	13.5	3.7		3.5	Sankey et al. 2002
TMP 1993.036.0472	Dromaeosaurus albertensis	Dromaeosaurus albertensis	6.5	13	4		3.75	Sankey et al. 2002
TMP 1994.012.0241	Dromaeosaurus albertensis	Dromaeosaurus albertensis	7.2	15.5	3.9		3.75	Sankey et al. 2002
TMP 1994.012.0247	Dromaeosaurus albertensis	Dromaeosaurus albertensis	7.1	15.5	4.3		3	Sankey et al. 2002
TMP 1994.012.0652	Dromaeosaurus albertensis	Dromaeosaurus albertensis	6.4	12.5	4.3		3.75	Sankey et al. 2002
TMP 1994.172.0039	Dromaeosaurus albertensis	Dromaeosaurus albertensis	5.6	12	3.9		3	Sankey et al. 2002
TMP 1995.127.0026-a	Dromaeosaurus albertensis	Dromaeosaurus albertensis	6.3	10.5	3.6		3	Sankey et al. 2002
TMP 1995.137.0001	Dromaeosaurus albertensis	Dromaeosaurus albertensis	6.1	10.5	3.3		5	Sankey et al. 2002
TMP 1996.012.0362	Dromaeosaurus albertensis	Dromaeosaurus albertensis	6.3	13.5	3.9		3.25	Sankey et al. 2002
TMP 1995.151.0010	Dromaeosaurus albertensis	Dromaeosaurus albertensis	6.8	13	3.3		3.75	Sankey et al. 2002
TMP 1979.014.1000	Dromaeosaurus albertensis	Dromaeosaurus albertensis	4.2	8.8	2.7		3	Sankey et al. 2002
TMP 1979.015.0002	Dromaeosaurus albertensis	Dromaeosaurus albertensis	5.5	13	3.9		3	Sankey et al. 2002
TMP 1981.016.0161	Dromaeosaurus albertensis	Dromaeosaurus albertensis	4	10.5	3		3	Sankey et al. 2002
TMP 1981.022.0093	Dromaeosaurus albertensis	Dromaeosaurus albertensis	3.5	7.8	2.7		3.5	Sankey et al. 2002
TMP 1984.089.0047	Dromaeosaurus albertensis	Dromaeosaurus albertensis	5	11	4.1		3.25	Sankey et al. 2002
TMP 1985.036.0336	Dromaeosaurus albertensis	Dromaeosaurus albertensis	4.9	11	3.5		4	Sankey et al. 2002
TMP 1985.052.0010	Dromaeosaurus albertensis	Dromaeosaurus albertensis	3.8	6.5	2		4.5	Sankey et al. 2002
TMP 1985.059.0081	Dromaeosaurus albertensis	Dromaeosaurus albertensis	5.5	12	3.4		3.25	Sankey et al. 2002
TMP 1985.068.0047	Dromaeosaurus albertensis	Dromaeosaurus albertensis	4.9	9.8	2.5		3.25	Sankey et al. 2002
TMP 1986.054.0067	Dromaeosaurus albertensis	Dromaeosaurus albertensis	3.8	8	2.8		3.5	Sankey et al. 2002
TMP 1988.050.0127	Dromaeosaurus albertensis	Dromaeosaurus albertensis	4.1	10	2.5		3.5	Sankey et al. 2002
TMP 1990.145.0001	Dromaeosaurus albertensis	Dromaeosaurus albertensis	5.8	10.7	3.9		3	Sankey et al. 2002
TMP 1994.012.0266	Dromaeosaurus albertensis	Dromaeosaurus albertensis	3.8	9.2	2.9		3	Sankey et al. 2002
TMP 1995.134.0005	Dromaeosaurus albertensis	Dromaeosaurus albertensis	5.1	11	4.2		3.5	Sankey et al. 2002
TMP 1995.151.0008	Dromaeosaurus albertensis	Dromaeosaurus albertensis	4.3	10.5	3.1		3.5	Sankey et al. 2002
TMP 1995.181.0009	Dromaeosaurus albertensis	Dromaeosaurus albertensis	3	7.3	2.1		4	Sankey et al. 2002
Bobs site	Dromaeosaurus albertensis	Dromaeosaurus albertensis	6	13	4.6		3	Sankey et al. 2002
p812648	Dromaeosaurus albertensis	Dromaeosaurus albertensis	6.2	11		3.4	3.6	Farlow et al. 1991
p80897	Dromaeosaurus albertensis	Dromaeosaurus albertensis	7	1		3	2.8	Farlow et al. 1991
p836738	Dromaeosaurus albertensis	Dromaeosaurus albertensis	7.8	12	4.2	3.4	3	Farlow et al. 1991
CMNFVuncat	Dromaeosaurus albertensis	Dromaeosaurus albertensis	7.1	11		3.2	3	Farlow et al. 1991
CMNFVuncat	Dromaeosaurus albertensis	Dromaeosaurus albertensis	6	12		3.2	3	Farlow et al. 1991
p8218137	Dromaeosaurus albertensis	Dromaeosaurus albertensis	6.2	9		3.2	3.2	Farlow et al. 1991
p8220388	Dromaeosaurus albertensis	Dromaeosaurus albertensis	7.9	19		3.6	3.2	Farlow et al. 1991
p849912	Dromaeosaurus albertensis	Dromaeosaurus albertensis	7.4	14		4	3.4	Farlow et al. 1991
TMP 1980.008.0214	Dromaeosaurus albertensis	Dromaeosaurus albertensis	5.04	9.04	3.12		5.02	Longrich 2008
TMP 1985.066.0056	Dromaeosaurus albertensis	Dromaeosaurus albertensis	5.16	10.96	2.96	2.84	3.04	Longrich 2008
TMP 2001.012.0179	Dromaeosaurus albertensis	Dromaeosaurus albertensis	5.04	10.31		2.56	2.84	Longrich 2008
TMP 2001.012.0181	Dromaeosaurus albertensis	Dromaeosaurus albertensis	7.3	12.52	4.53	3.04	2.94	Longrich 2008
Horseshoe Canyon Formation (68-72 Ma)
TMP 1998.084.0003	N/A	Dromaeosaurinae indet.	7.39	8.88	3.44	4.4	4	this study
TMP 1985.098.0005	N/A	Dromaeosaurinae indet.	4.73	9.28	3	2.8	3	this study
TMP 1983.045.0003	N/A	Dromaeosaurinae indet.	4.81	11.2	4.03	4.9	5	this study
TMP 2003.045.0060	Horseshoe Canyon Dromaeosaurinae	Horseshoe Canyon Dromaeosaurinae gen. et sp.	5.43	9.63	2.49	4	4	this study
TMP 1998.063.0071	Horseshoe Canyon Dromaeosaurinae	Horseshoe Canyon Dromaeosaurinae gen. et sp.	4.57	6.56	1.99	4.3	4.3	this study
TMP 1998.064.0017	Horseshoe Canyon Dromaeosaurinae	Horseshoe Canyon Dromaeosaurinae gen. et sp.	5.95	9.63	3.15	5	3.3	this study
TMP 1999.050.0116	Horseshoe Canyon Dromaeosaurinae	Horseshoe Canyon Dromaeosaurinae gen. et sp.	7.7	11.73	4.03	4	3.5	this study
TMP 2000.045.0040	Horseshoe Canyon Dromaeosaurinae	Horseshoe Canyon Dromaeosaurinae gen. et sp.	6.56	9.98	2.82	4.5	3.8	this study
TMP 2000.045.0102	Horseshoe Canyon Dromaeosaurinae	Horseshoe Canyon Dromaeosaurinae gen. et sp.	6.48	9.63	2.91		4	this study
TMP 2000.045.0082	Horseshoe Canyon Dromaeosaurinae	Horseshoe Canyon Dromaeosaurinae gen. et sp.	6.13	11.03	3.4	3.8	3.2	this study
TMP 2001.045.0083	Horseshoe Canyon Dromaeosaurinae	Horseshoe Canyon Dromaeosaurinae gen. et sp.	7.88	16.63	4.73	4	3	this study
TMP 2002.045.0050	Horseshoe Canyon Dromaeosaurinae	Horseshoe Canyon Dromaeosaurinae gen. et sp.	6.65	11.2	3.32	4.3	3.6	this study
TMP 1998.063.0032	Horseshoe Canyon Dromaeosaurinae	Horseshoe Canyon Dromaeosaurinae gen. et sp.	7.44	11.76	4.06	4.1	3.1	this study
TMP 2009.122.0004	Horseshoe Canyon Dromaeosaurinae	Horseshoe Canyon Dromaeosaurinae gen. et sp.	6.56	9.92	3.2	4.3	3.5	this study
TMP 2009.122.0002	Horseshoe Canyon Dromaeosaurinae	Horseshoe Canyon Dromaeosaurinae gen. et sp.	5.4	8.8	3	3.8	3.4	this study
TMP 2005.007.0005	Horseshoe Canyon Dromaeosaurinae	Horseshoe Canyon Dromaeosaurinae gen. et sp.	3.57	8.16	2.44	none	3.8	this study
Milk River Formation (~83.5 Ma)
UALVP48431	Milk River cf. Zapsalis	Milk River cf. Zapsalis sp.	2.44	4.73	2.04		4	Larson 2008
UALVP48468	Milk River cf. Zapsalis	Milk River cf. Zapsalis sp.	3.32	5.31	1.8	7	4.5	Larson 2008
UALVP49582	Milk River cf. Zapsalis	Milk River cf. Zapsalis sp.	4.07	7.06	1.64		4.3	Larson 2008
UALVP49583	Milk River cf. Zapsalis	Milk River cf. Zapsalis sp.	4.9	8.22	2.4		4.1	Larson 2008
UALVP49584	Milk River cf. Zapsalis	Milk River cf. Zapsalis sp.	2.91	5.64	2.16		4.1	Larson 2008
UALVP49585	Milk River cf. Zapsalis	Milk River cf. Zapsalis sp.	2.74	5.31	2.28		4.7	Larson 2008
UALVP49586	Milk River cf. Zapsalis	Milk River cf. Zapsalis sp.	2.08	4.81	1.96		4.86	Larson 2008
UALVP49587	Milk River cf. Zapsalis	Milk River cf. Zapsalis sp.	2.24	4.98	1.74		5.2	Larson 2008
UALVP49588	Milk River cf. Zapsalis	Milk River cf. Zapsalis sp.	2.82	5.81	2.16		4.3	Larson 2008
UALVP49589	Milk River cf. Zapsalis	Milk River cf. Zapsalis sp.	2.99	5.23	2.28		4.8	Larson 2008
UALVP49590	Milk River cf. Zapsalis	Milk River cf. Zapsalis sp.	2.32	4.23	1.58		4.9	Larson 2008
Judith River Formation (79.5-75 Ma)
AMNH FR 3953	N/A	Zapsalis abradens*	6.5	12	3		3.03	Cope 1876
Dinosaur Park Formation (76-75 Ma)
TMP 1984.163.0080	Zapsalis abradens	Zapsalis abradens	6.1	10	2.4		3.25	Sankey et al. 2002
TMP 1980.016.0833	Zapsalis abradens	Zapsalis abradens	6.3	11	3.2		3.5	Sankey et al. 2002
TMP 1982.019.0458	Zapsalis abradens	Zapsalis abradens	5.7	12.5	2.5		3.5	Sankey et al. 2002
TMP 1982.019.0458	Zapsalis abradens	Zapsalis abradens	5.8	13	2.5		3.5	Sankey et al. 2002
TMP 1982.019.0007	Zapsalis abradens	Zapsalis abradens	7.2	15	3.2		3	Sankey et al. 2002
TMP 1985.058.0065	Zapsalis abradens	Zapsalis abradens	5.4	10.5	2.5		3.5	Sankey et al. 2002
TMP 1985.006.0002	Zapsalis abradens	Zapsalis abradens	6.5	13	3		3.25	Sankey et al. 2002
TMP 1986.077.0112	Zapsalis abradens	Zapsalis abradens	7.9	14	3.1		3.25	Sankey et al. 2002
TMP 1987.036.0005	Zapsalis abradens	Zapsalis abradens	6.6	15.5	3		3.25	Sankey et al. 2002
TMP 1989.036.0312	Zapsalis abradens	Zapsalis abradens	6.4	11.5	3.1		3.25	Sankey et al. 2002
TMP 1994.012.0268	Zapsalis abradens	Zapsalis abradens	5.8	11	2.5		3.75	Sankey et al. 2002
TMP 1997.133.0002	Zapsalis abradens	Zapsalis abradens	6.3	12	3.4		3.5	Sankey et al. 2002
TMP 1979.015.0003	Zapsalis abradens	Zapsalis abradens	6.3	15.5	3		3	Sankey et al. 2002
TMP 1984.091.0040	Zapsalis abradens	Zapsalis abradens	6	12.5	3		3.25	Sankey et al. 2002
TMP 1984.091.0040	Zapsalis abradens	Zapsalis abradens	6.4	12	3		3	Sankey et al. 2002
TMP 1985.006.0131	Zapsalis abradens	Zapsalis abradens	6.3	11.2	2.4		3.5	Sankey et al. 2002
TMP 1985.006.0133	Zapsalis abradens	Zapsalis abradens	6.4	11.7	3		3.25	Sankey et al. 2002
TMP 1986.036.0425	Zapsalis abradens	Zapsalis abradens	7	12	3		3	Sankey et al. 2002
TMP 1987.050.0008	Zapsalis abradens	Zapsalis abradens	6.8	13.7	3.3		3	Sankey et al. 2002
TMP 1989.050.0202	Zapsalis abradens	Zapsalis abradens	5.3	9.3	2.1		3.25	Sankey et al. 2002
TMP 1990.050.0208	Zapsalis abradens	Zapsalis abradens	5.8	11.5	2.6		3.5	Sankey et al. 2002
TMP 1990.053.0021	Zapsalis abradens	Zapsalis abradens	5	11	2.3		3.5	Sankey et al. 2002
TMP 1991.050.0060	Zapsalis abradens	Zapsalis abradens	6.4	14	2.5		3	Sankey et al. 2002
Judith River Formation (79.5-75 Ma)
MOR 553	Troodon formosus	Troodon formosus	4.92	7.22	2.43	3.76	2.25	Smith et al. 2005
MOR 554	Troodon formosus	Troodon formosus	6.22	9.61	2.95	2	2	Smith et al. 2005
MOR 555	Troodon formosus	Troodon formosus	6	9.39	3.03	2	1.75	Smith et al. 2005
MOR 556	Troodon formosus	Troodon formosus	5.6	8.47	2.71	2	2.5	Smith et al. 2005
MOR 557	Troodon formosus	Troodon formosus	5.2	7.84	2.33	2.5	2.5	Smith et al. 2005
MOR 558	Troodon formosus	Troodon formosus	4.45	7.25	1.62	2.5	2.5	Smith et al. 2005
Fukui 22	Troodon formosus	Troodon formosus	5.7	8.7	2.6	2.2	2.4	this study
Dinosaur Park Formation (76-75 Ma)
p849114	Dinosaur Park cf. Troodon	Troodon formosus	5.2	9		1.5	1.5	Farlow et al. 1991
p798498	Dinosaur Park cf. Troodon	Troodon formosus	5	7		1.42	1.62	Farlow et al. 1991
p841832	Dinosaur Park cf. Troodon	Troodon formosus	5.2	9		1.5	1.66	Farlow et al. 1991
p80161370	Dinosaur Park cf. Troodon	Troodon formosus	5.7	8		1.42	1.36	Farlow et al. 1991
p8219370	Dinosaur Park cf. Troodon	Troodon formosus	4.8	9		1.54	1.66	Farlow et al. 1991
p80161950	Dinosaur Park cf. Troodon	Troodon formosus	5.1	8		1.88	1.94	Farlow et al. 1991
p8561	Dinosaur Park cf. Troodon	Troodon formosus	4.3	8		1.08	1.42	Farlow et al. 1991
p7412	Dinosaur Park cf. Troodon	Troodon formosus	6.2	9	3.4	0.94	1.56	Farlow et al. 1991
p8116501	Dinosaur Park cf. Troodon	Troodon formosus	5.9	8		1.86	1.66	Farlow et al. 1991
p841685	Dinosaur Park cf. Troodon	Troodon formosus	5.6	8		2.14	1.88	Farlow et al. 1991
TMP 2000.012.0117	Dinosaur Park cf. Troodon	Troodon formosus	4.51	6.67	2.22	2.4	2.24	Longrich 2008
TMP 1996.012.0072	Dinosaur Park cf. Troodon	Troodon formosus	4.96	8.61	2.55	2	1.78	Longrich 2008
TMP 1995.012.0011	Dinosaur Park cf. Troodon	Troodon formosus	5.35	8.01	2.65		2.16	Longrich 2008
TMP 1995.021.0010	Dinosaur Park cf. Troodon	Troodon formosus	4.99	6.92	2.81	1.84	2	Longrich 2008
TMP 1989.089.0004	Dinosaur Park cf. Troodon	Troodon formosus	2.97	3.89	1.53		3.38	Longrich 2008
TMP 1987.050.0034	Dinosaur Park cf. Troodon	Troodon formosus	3.26	4.55	1.79		2.06	Longrich 2008
TMP 1986.216.0004	Dinosaur Park cf. Troodon	Troodon formosus	4.88	6.56	2.32		2.1	Longrich 2008
TMP 1987.036.0139	Dinosaur Park cf. Troodon	Troodon formosus	5.91	8.36	2.72	2.64	2.26	Longrich 2008
TMP 1989.050.0129	Dinosaur Park cf. Troodon	Troodon formosus	4.01	4.16	1.99		1.98	Longrich 2008
TMP 1986.177.0008	Dinosaur Park cf. Troodon	Troodon formosus	3.45	3.37	1.55		2.98	Longrich 2008
TMP 1985.066.0073	Dinosaur Park cf. Troodon	Troodon formosus	3.31	4.57	1.69		2.42	Longrich 2008
TMP 1989.116.0063	Dinosaur Park cf. Troodon	Troodon formosus	3.39	4.48	1.83	2.34	2.16	Longrich 2008
TMP 1984.089.0275	Dinosaur Park cf. Troodon	Troodon formosus	5.21	8.76	2.44	2.28	1.96	Longrich 2008
TMP 1986.023.0091	Dinosaur Park cf. Troodon	Troodon formosus	2.86	3.56	1.25		3.22	Longrich 2008
TMP 1986.008.0093	Dinosaur Park cf. Troodon	Troodon formosus	3.62	3.33	1.73		2.96	Longrich 2008
TMP 1986.130.0016	Dinosaur Park cf. Troodon	Troodon formosus	5.02	7.44	2.42	3.04	2.54	Longrich 2008
TMP 1983.036.0214	Dinosaur Park cf. Troodon	Troodon formosus	4.29	6.5	2.73	1.4	1.64	Longrich 2008
TMP 1985.056.0182	Dinosaur Park cf. Troodon	Troodon formosus	5.85	10.38	3.33	2.42	1.92	Longrich 2008
TMP 1985.056.0179	Dinosaur Park cf. Troodon	Troodon formosus	5.83	7.72	2.93		2.04	Longrich 2008
TMP 1986.054.0066	Dinosaur Park cf. Troodon	Troodon formosus	1.53	2.33	1.1	2.76	2.2	Longrich 2008
TMP 1994.016.0015	Dinosaur Park cf. Troodon	Troodon formosus	3.62	5.4		1.74	2.42	Longrich 2008
TMP 1987.036.0301	Dinosaur Park cf. Troodon	Troodon formosus	4.18	5.24	1.94	1.42	1.62	Longrich 2008
TMP 1987.077.0135	Dinosaur Park cf. Troodon	Troodon formosus	3.58	3.46	1.69		2.94	Longrich 2008
TMP 1995.127.0027	Dinosaur Park cf. Troodon	Troodon formosus	5.2	7.6	2.8	2	2	Park 2000
TMP 1990.034.0001	Dinosaur Park cf. Troodon	Troodon formosus	4.7	6	2	none	2.4	this study
TMP 1986.202.0005	Dinosaur Park cf. Troodon	Troodon formosus	2.5	3.1	1.3	none	4	this study
TMP 2000.019.0001	Dinosaur Park cf. Pectinodon	Dinosaur Park cf. Pectinodon sp.	2.8	5.5	1.2		2	Longrich 2008
TMP 2000.021.0001	Dinosaur Park cf. Pectinodon	Dinosaur Park cf. Pectinodon sp.	3.1	5.2	1.2		1.5	Longrich 2008
TMP 1979.008.0635	Dinosaur Park cf. Pectinodon	Dinosaur Park cf. Pectinodon sp.	2.4	3.3	0.9		2	Longrich 2008
Horseshoe Canyon Formation (68-72 Ma)
TMP 1997.044.0004	Horseshoe Canyon cf. Troodon	Horseshoe Canyon cf. Troodon sp.	5.67	7.4	3.31	1.62	2.1	Longrich 2008
TMP 1994.009.0004	Horseshoe Canyon cf. Troodon	Horseshoe Canyon cf. Troodon sp.	5.68	7.36	2.76	1.06	1.72	Longrich 2008
TMP 1987.012.0014	Horseshoe Canyon cf. Troodon	Horseshoe Canyon cf. Troodon sp.	5.25	7.83	2.79	0.94	1.28	Longrich 2008
TMP 1988.096.0007	Horseshoe Canyon cf. Troodon	Horseshoe Canyon cf. Troodon sp.	6.29	8.92	3.12	1	1.34	Longrich 2008
TMP 1998.068.0156a	Horseshoe Canyon cf. Troodon	Horseshoe Canyon cf. Troodon sp.	6.39	8.48	3.2	1.2	1.9	this study
TMP 1998.068.0156b	Horseshoe Canyon cf. Troodon	Horseshoe Canyon cf. Troodon sp.	5.81	7.64	2.96	0.75	1.4	this study
TMP 1998.068.0156c	Horseshoe Canyon cf. Troodon	Horseshoe Canyon cf. Troodon sp.	5.56	8.05	3.24	0.85	1.5	this study
TMP 1997.007.0003	Horseshoe Canyon cf. Troodon	Horseshoe Canyon cf. Troodon sp.	5.48	6.97	3.16	1.6	1.7	this study
TMP 1997.077.0004	Horseshoe Canyon cf. Troodon	Horseshoe Canyon cf. Troodon sp.	5.56	7.04	3.4	1.3	2	this study
TMP 1994.009.0004	Horseshoe Canyon cf. Troodon	Horseshoe Canyon cf. Troodon sp.	5.48	6.14	2.8	0.8	1.6	this study
TMP 1990.082.0024	Horseshoe Canyon cf. Troodon	Horseshoe Canyon cf. Troodon sp.	5.98	7.76	3.28	1.3	2	this study
TMP 1990.082.0025	Horseshoe Canyon cf. Troodon	Horseshoe Canyon cf. Troodon sp.	3.4	4.9	1.58	2.7	2.4	this study
TMP 1990.082.0026	Horseshoe Canyon cf. Troodon	Horseshoe Canyon cf. Troodon sp.	5.48	7.3	3.12	1.4	1.9	this study
TMP 1988.096.0002	Horseshoe Canyon cf. Troodon	Horseshoe Canyon cf. Troodon sp.	6.31	8.4	3.28	0.7	1.25	this study
TMP 1985.031.0019	Horseshoe Canyon cf. Troodon	Horseshoe Canyon cf. Troodon sp.	5.31	6.64	2.76	1.1	1.3	this study
TMP 1983.045.0005	Horseshoe Canyon cf. Troodon	Horseshoe Canyon cf. Troodon sp.	5.73	7.52	3.24	0.95	1.7	this study
TMP 1983.045.0006	Horseshoe Canyon cf. Troodon	Horseshoe Canyon cf. Troodon sp.	5.89	7.39	3.48	1	1.6	this study
TMP 1974.001.0002	Horseshoe Canyon cf. Troodon	Horseshoe Canyon cf. Troodon sp.	6.23	8.4	3.44	0.95	1.9	this study
TMP 1974.001.0001	Horseshoe Canyon cf. Troodon	Horseshoe Canyon cf. Troodon sp.	4.57	6.31	2.48	3	2	this study
TMP 1985.012.0002	Horseshoe Canyon cf. Troodon	Horseshoe Canyon cf. Troodon sp.	3.5	4.1	1.7	none	2.4	this study
TMP 1985.030.0032	Horseshoe Canyon cf. Troodon	Horseshoe Canyon cf. Troodon sp.	3.07	5.4	1.42	none	1.7	this study
TMP 1998.063.0043	Horseshoe Canyon cf. Troodon	Horseshoe Canyon cf. Troodon sp.	6.13	10.68	3.57	1.6	1.4	this study
TMP 1999.050.0115	Horseshoe Canyon cf. Troodon	Horseshoe Canyon cf. Troodon sp.	5.78	10.68	3.68	1	1.3	this study
TMP 1999.050.0114	Horseshoe Canyon cf. Troodon	Horseshoe Canyon cf. Troodon sp.	5.56	6.81	2.82	1.5	2	this study
TMP 2000.045.0090	Horseshoe Canyon cf. Troodon	Horseshoe Canyon cf. Troodon sp.	3.49	5.23	1.99		2.4	this study
TMP 2000.045.0024	Horseshoe Canyon cf. Troodon	Horseshoe Canyon cf. Troodon sp.	3.57	4.4	2.24		2.2	this study
TMP 2000.045.0091	Horseshoe Canyon cf. Troodon	Horseshoe Canyon cf. Troodon sp.	5.43	9.98	3.4	0.9	1.7	this study
TMP 2001.045.0080	Horseshoe Canyon cf. Troodon	Horseshoe Canyon cf. Troodon sp.	7	12.08	4.07	1.1	1.6	this study
TMP 2001.045.0081	Horseshoe Canyon cf. Troodon	Horseshoe Canyon cf. Troodon sp.	4.81	6.64	2.82	1.8	2.2	this study
TMP 2002.045.0048	Horseshoe Canyon cf. Troodon	Horseshoe Canyon cf. Troodon sp.	5.56	7.72		1.5	2	this study
TMP 2003.045.0058	Horseshoe Canyon cf. Troodon	Horseshoe Canyon cf. Troodon sp.	4.98	7.06	2.66	1.6	1.9	this study
TMP 2009.122.0001	Horseshoe Canyon cf. Troodon	Horseshoe Canyon cf. Troodon sp.	6.31	9.44	3.68	1.2	1.6	this study
TMP 1995.002.0023	Horseshoe Canyon cf. Troodon	Horseshoe Canyon cf. Troodon sp.	5.48	6.23	2.48	1.5	2.3	this study
TMP 1993.012.0013	Horseshoe Canyon cf. Troodon	Horseshoe Canyon cf. Troodon sp.	5.48	6.97	3.32	1.3	1.7	this study
TMP 1989.125.0014	Horseshoe Canyon cf. Troodon	Horseshoe Canyon cf. Troodon sp.	2.4	4.48	2	1.15	1.3	this study
TMP 1987.012.0019	Horseshoe Canyon cf. Troodon	Horseshoe Canyon cf. Troodon sp.	6.06	7.36	3.28	0.7	1.2	this study
Lance Formation (65.5-66.5 Ma)
UCMP187076	Pectinodon bakkeri	Pectinodon bakkeri	2.2	3	1		4	Sankey 2008
UCMP187075	Pectinodon bakkeri	Pectinodon bakkeri	2.7	4.5	1		3.75	Sankey 2008
UCMP187073	Pectinodon bakkeri	Pectinodon bakkeri	2.9	4.3	1.1		3.5	Sankey 2008
UCMP187074	Pectinodon bakkeri	Pectinodon bakkeri	2.7	4.2	1.1		4	Sankey 2008
UCMP187067	Pectinodon bakkeri	Pectinodon bakkeri	2.7	3.8	1		3.5	Sankey 2008
UCMP187068	Pectinodon bakkeri	Pectinodon bakkeri	2.6	3.1	1		4.5	Sankey 2008
UCMP187069	Pectinodon bakkeri	Pectinodon bakkeri	2.7	4.1	1		4	Sankey 2008
UCMP187066	Pectinodon bakkeri	Pectinodon bakkeri	3	3.5	1		3	Sankey 2008
UCMP187063	Pectinodon bakkeri	Pectinodon bakkeri	2.4	3.9	0.9		4	Sankey 2008
UCMP187065	Pectinodon bakkeri	Pectinodon bakkeri	2	4.1	1		3	Sankey 2008
UCMP187059	Pectinodon bakkeri	Pectinodon bakkeri	2.1	3.2	0.8		5	Sankey 2008
UCMP214059	Pectinodon bakkeri	Pectinodon bakkeri	1.9	3.4	1.3		3	Sankey 2008
UCMP186886	Pectinodon bakkeri	Pectinodon bakkeri	3.2	4	1		3	Sankey 2008
IMG 1675	Pectinodon bakkeri	Pectinodon bakkeri	2.78	3.83			3.14	Longrich 2008
AMNH5731 #2	Pectinodon bakkeri	Pectinodon bakkeri	2.52	4.43	1.09		1.92	Longrich 2008
AMNH5731 #1	Pectinodon bakkeri	Pectinodon bakkeri	2.44	3.93	0.91		2.02	Longrich 2008
AMNH5731 #3	Pectinodon bakkeri	Pectinodon bakkeri	2.39	4.22	1		1.98	Longrich 2008
AMNH5728.1	Pectinodon bakkeri	Pectinodon bakkeri	2.47	4.9	1.12	5.06	2.9	Longrich 2008
AMNH5728.2	Pectinodon bakkeri	Pectinodon bakkeri	2.89	4.99	1.12		3.2	Longrich 2008
AMNH5728.3	Pectinodon bakkeri	Pectinodon bakkeri	2.93	4.85	1.1	6.48	3.18	Longrich 2008
AMNH5719.1	Pectinodon bakkeri	Pectinodon bakkeri	2.74	3.88	0.96		3.06	Longrich 2008
AMNH5719.2	Pectinodon bakkeri	Pectinodon bakkeri	2.53	3.25	0.87		3.74	Longrich 2008
AMNH5719.3	Pectinodon bakkeri	Pectinodon bakkeri	2.64	3.19	0.82		3.28	Longrich 2008
AMNH5502.1	Pectinodon bakkeri	Pectinodon bakkeri	2.74	5.55	1.15		3.4	Longrich 2008
AMNH5502.2	Pectinodon bakkeri	Pectinodon bakkeri	2.63	4.8	1.18	5.94	3.38	Longrich 2008
AMNH5502.3	Pectinodon bakkeri	Pectinodon bakkeri	2.52	4.3	1.22	11.58	3.82	Longrich 2008
AMNH5733.1	Pectinodon bakkeri	Pectinodon bakkeri	2.31	4.26	0.93		2	Longrich 2008
AMNH5706.1	Pectinodon bakkeri	Pectinodon bakkeri	2.21	2.62	0.62		3.96	Longrich 2008
AMNH5706.2	Pectinodon bakkeri	Pectinodon bakkeri	2.36	2.73	0.63		4.04	Longrich 2008
AMNH5706.3	Pectinodon bakkeri	Pectinodon bakkeri	2.35	2.6	0.7		3.9	Longrich 2008
AMNH5489.1	Pectinodon bakkeri	Pectinodon bakkeri	3.12	5.63	1.46		1.56	Longrich 2008
AMNH5489.2	Pectinodon bakkeri	Pectinodon bakkeri	2.93	4.35	1.17		2.1	Longrich 2008
AMNH5489.3	Pectinodon bakkeri	Pectinodon bakkeri	2.56	4.5	1.07		1.74	Longrich 2008
AMNH5725.1	Pectinodon bakkeri	Pectinodon bakkeri	2.69	3.72	1.12		2.88	Longrich 2008
AMNH5725.2	Pectinodon bakkeri	Pectinodon bakkeri	2.51	3.1	1.05		3.74	Longrich 2008
AMNH5725.3	Pectinodon bakkeri	Pectinodon bakkeri	2.35	3.16			2.52	Longrich 2008
AMNH5722.1	Pectinodon bakkeri	Pectinodon bakkeri	2.53	3.22			3.52	Longrich 2008
AMNH5722.2	Pectinodon bakkeri	Pectinodon bakkeri	2.4	3.9		9.38	4.66	Longrich 2008
AMNH5722.3	Pectinodon bakkeri	Pectinodon bakkeri	2.33	3.56		7.8	4.42	Longrich 2008
IMG 1672	Pectinodon bakkeri	Pectinodon bakkeri	2.69	3.12			3.22	Longrich 2008
Hell Creek Formation (65.5-66.75 Ma)
UCMP186904	Hell Creek cf. Pectinodon	Pectinodon bakkeri	2	3	0.7		3.5	Sankey 2008
UCMP128845	Hell Creek cf. Pectinodon	Pectinodon bakkeri	3.2	4.6	1.1		4	Sankey 2008
UCMP128787	Hell Creek cf. Pectinodon	Pectinodon bakkeri	3.6	4.6	1.7		2.5	Sankey 2008
UCMP186868	Hell Creek cf. Pectinodon	Pectinodon bakkeri	2.2	2.9	0.9		4	Sankey 2008
UCMP186885	Hell Creek cf. Pectinodon	Pectinodon bakkeri	2.1	3	0.7		4.5	Sankey 2008
Milk River Formation (~83.5 Ma)
UALVP47985	Milk River cf. Richardoestesia gilmorei	Aquilan cf. Richardoestesia gilmorei	2.24	2.88	0.98	8	6.5	Larson 2008
UALVP47986	Milk River cf. Richardoestesia gilmorei	Aquilan cf. Richardoestesia gilmorei	2.52	4.15	1.3	7	6	Larson 2008
UALVP47997	Milk River cf. Richardoestesia gilmorei	Aquilan cf. Richardoestesia gilmorei	2.32	3.4	1.28		5.4	Larson 2008
UALVP48038	Milk River cf. Richardoestesia gilmorei	Aquilan cf. Richardoestesia gilmorei	4.15	5.81	1.64		6.5	Larson 2008
UALVP48072	Milk River cf. Richardoestesia gilmorei	Aquilan cf. Richardoestesia gilmorei	3.49	5.56	1.88		5.6	Larson 2008
UALVP48112	Milk River cf. Richardoestesia gilmorei	Aquilan cf. Richardoestesia gilmorei	3.65	5.4	1.2	10.8	5.7	Larson 2008
UALVP48115	Milk River cf. Richardoestesia gilmorei	Aquilan cf. Richardoestesia gilmorei	2.04	2.52	0.92	10	6.5	Larson 2008
UALVP48142	Milk River cf. Richardoestesia gilmorei	Aquilan cf. Richardoestesia gilmorei	1.88	3.04	0.95		9	Larson 2008
UALVP48143	Milk River cf. Richardoestesia gilmorei	Aquilan cf. Richardoestesia gilmorei	2.48	2.8	1.04		10	Larson 2008
UALVP48158	Milk River cf. Richardoestesia gilmorei	Aquilan cf. Richardoestesia gilmorei	1.88	2.12	0.88		7	Larson 2008
UALVP48182	Milk River cf. Richardoestesia gilmorei	Aquilan cf. Richardoestesia gilmorei	2.48	3.28	1.08	9	7	Larson 2008
UALVP48183	Milk River cf. Richardoestesia gilmorei	Aquilan cf. Richardoestesia gilmorei	1.6	2.96	0.98		9	Larson 2008
UALVP48188	Milk River cf. Richardoestesia gilmorei	Aquilan cf. Richardoestesia gilmorei	2.12	2.52	0.94		7	Larson 2008
UALVP48195	Milk River cf. Richardoestesia gilmorei	Aquilan cf. Richardoestesia gilmorei	1.92	2.92	1		11	Larson 2008
UALVP48196	Milk River cf. Richardoestesia gilmorei	Aquilan cf. Richardoestesia gilmorei	2.2	2.56	0.8		8.5	Larson 2008
UALVP48212	Milk River cf. Richardoestesia gilmorei	Aquilan cf. Richardoestesia gilmorei	2.82	5.06	1.48		8	Larson 2008
UALVP48213	Milk River cf. Richardoestesia gilmorei	Aquilan cf. Richardoestesia gilmorei	2.4	3.24	1.1		9	Larson 2008
UALVP48214	Milk River cf. Richardoestesia gilmorei	Aquilan cf. Richardoestesia gilmorei	2.12	3.2	1.08		6.5	Larson 2008
UALVP48216	Milk River cf. Richardoestesia gilmorei	Aquilan cf. Richardoestesia gilmorei	3.98	4.73	2.02		7	Larson 2008
UALVP48224	Milk River cf. Richardoestesia gilmorei	Aquilan cf. Richardoestesia gilmorei	1.32	1.76	0.62		9	Larson 2008
UALVP48225	Milk River cf. Richardoestesia gilmorei	Aquilan cf. Richardoestesia gilmorei	1.76	2.76	0.78		10.3	Larson 2008
UALVP48247	Milk River cf. Richardoestesia gilmorei	Aquilan cf. Richardoestesia gilmorei	3.07	4.57	1.54		6.26	Larson 2008
UALVP48250	Milk River cf. Richardoestesia gilmorei	Aquilan cf. Richardoestesia gilmorei	2.52	3.82	1.36		9	Larson 2008
UALVP48251	Milk River cf. Richardoestesia gilmorei	Aquilan cf. Richardoestesia gilmorei	2.48	3.4	1.2	8.3	7	Larson 2008
UALVP48252	Milk River cf. Richardoestesia gilmorei	Aquilan cf. Richardoestesia gilmorei	4.32	6.56	1.24	8.5	6.5	Larson 2008
UALVP48253	Milk River cf. Richardoestesia gilmorei	Aquilan cf. Richardoestesia gilmorei	1.8	2.88	0.82	10	7	Larson 2008
UALVP48259	Milk River cf. Richardoestesia gilmorei	Aquilan cf. Richardoestesia gilmorei	2	2.96	1.02		7.6	Larson 2008
UALVP48266	Milk River cf. Richardoestesia gilmorei	Aquilan cf. Richardoestesia gilmorei	2.36	3.16	1.06		6.5	Larson 2008
UALVP48275	Milk River cf. Richardoestesia gilmorei	Aquilan cf. Richardoestesia gilmorei	2.8	4.9	1.74		7.2	Larson 2008
UALVP49806	Milk River cf. Richardoestesia gilmorei	Aquilan cf. Richardoestesia gilmorei	2.08	2.68	1.16	10.5	9	Larson 2008
UALVP49807	Milk River cf. Richardoestesia gilmorei	Aquilan cf. Richardoestesia gilmorei	2.36	2.68	0.92	9.8	7	Larson 2008
UALVP49808	Milk River cf. Richardoestesia gilmorei	Aquilan cf. Richardoestesia gilmorei	2.44	2.8	0.94		6.6	Larson 2008
UALVP49809	Milk River cf. Richardoestesia gilmorei	Aquilan cf. Richardoestesia gilmorei	2.16	4.07	1.48		5.8	Larson 2008
UALVP49810	Milk River cf. Richardoestesia gilmorei	Aquilan cf. Richardoestesia gilmorei	3.15	4.32	1.84		7.5	Larson 2008
UALVP49811	Milk River cf. Richardoestesia gilmorei	Aquilan cf. Richardoestesia gilmorei	3.57	4.73	1.92	9.1	6.7	Larson 2008
UALVP49812	Milk River cf. Richardoestesia gilmorei	Aquilan cf. Richardoestesia gilmorei	2.82	4.73	1.2	9	6.4	Larson 2008
UALVP49813	Milk River cf. Richardoestesia gilmorei	Aquilan cf. Richardoestesia gilmorei	3.24	4.65	1.72		7.5	Larson 2008
UALVP49814	Milk River cf. Richardoestesia gilmorei	Aquilan cf. Richardoestesia gilmorei	2.57	3.82	1.22	8	6.7	Larson 2008
UALVP49815	Milk River cf. Richardoestesia gilmorei	Aquilan cf. Richardoestesia gilmorei	1.96	2.96	0.82		10.1	Larson 2008
UALVP49816	Milk River cf. Richardoestesia gilmorei	Aquilan cf. Richardoestesia gilmorei	3.32	6.39	1.88		7.76	Larson 2008
UALVP49817	Milk River cf. Richardoestesia gilmorei	Aquilan cf. Richardoestesia gilmorei	2.16	2.57	0.92	8.8	6.4	Larson 2008
UALVP49818	Milk River cf. Richardoestesia gilmorei	Aquilan cf. Richardoestesia gilmorei	3.65	7.3	1.78	8.2	6.2	Larson 2008
UALVP49819	Milk River cf. Richardoestesia gilmorei	Aquilan cf. Richardoestesia gilmorei	2.91	4.15	1.42	10	7.7	Larson 2008
UALVP49820	Milk River cf. Richardoestesia gilmorei	Aquilan cf. Richardoestesia gilmorei	3.15	5.56	1.84		7.2	Larson 2008
UALVP49821	Milk River cf. Richardoestesia gilmorei	Aquilan cf. Richardoestesia gilmorei	2.56	3.44	1.22		7.7	Larson 2008
UALVP49822	Milk River cf. Richardoestesia gilmorei	Aquilan cf. Richardoestesia gilmorei	2.16	3.52	0.9	10	6.5	Larson 2008
UALVP49823	Milk River cf. Richardoestesia gilmorei	Aquilan cf. Richardoestesia gilmorei	2.4	3.24	0.94	11.4	10	Larson 2008
UALVP49824	Milk River cf. Richardoestesia gilmorei	Aquilan cf. Richardoestesia gilmorei	1.92	3.04	0.81	12	9.4	Larson 2008
UALVP49825	Milk River cf. Richardoestesia gilmorei	Aquilan cf. Richardoestesia gilmorei	1.68	2.4	1		6.3	Larson 2008
UALVP49826	Milk River cf. Richardoestesia gilmorei	Aquilan cf. Richardoestesia gilmorei	2.91	4.07	1.24	9	6.9	Larson 2008
UALVP49827	Milk River cf. Richardoestesia gilmorei	Aquilan cf. Richardoestesia gilmorei	2.2	3	1.04		6.7	Larson 2008
UALVP49828	Milk River cf. Richardoestesia gilmorei	Aquilan cf. Richardoestesia gilmorei	2.08	2.68	0.96	7.8	6.3	Larson 2008
UALVP49829	Milk River cf. Richardoestesia gilmorei	Aquilan cf. Richardoestesia gilmorei	2.53	3.74	0.92		7.5	Larson 2008
UALVP49830	Milk River cf. Richardoestesia gilmorei	Aquilan cf. Richardoestesia gilmorei	2.74	4.32	1.22	10.2	7.5	Larson 2008
UALVP49831	Milk River cf. Richardoestesia gilmorei	Aquilan cf. Richardoestesia gilmorei	2.52	3	1.12		8.2	Larson 2008
UALVP49832	Milk River cf. Richardoestesia gilmorei	Aquilan cf. Richardoestesia gilmorei	2.16	3.98	1.04	10.4	6.7	Larson 2008
UALVP49833	Milk River cf. Richardoestesia gilmorei	Aquilan cf. Richardoestesia gilmorei	2.6	2.68	0.86	9.6	8.1	Larson 2008
UALVP49834	Milk River cf. Richardoestesia gilmorei	Aquilan cf. Richardoestesia gilmorei	1.83	3.49	0.9		6.7	Larson 2008
UALVP49835	Milk River cf. Richardoestesia gilmorei	Aquilan cf. Richardoestesia gilmorei	3.32	4.23	1.3	7.5	5.9	Larson 2008
UALVP49836	Milk River cf. Richardoestesia gilmorei	Aquilan cf. Richardoestesia gilmorei	3.57	6.31	1.84		5.7	Larson 2008
UALVP49837	Milk River cf. Richardoestesia gilmorei	Aquilan cf. Richardoestesia gilmorei	1.91	2.91	1.06	9.5	6.5	Larson 2008
UALVP49838	Milk River cf. Richardoestesia gilmorei	Aquilan cf. Richardoestesia gilmorei	4.07	6.56	2.28		6.3	Larson 2008
UALVP49839	Milk River cf. Richardoestesia gilmorei	Aquilan cf. Richardoestesia gilmorei	1.91	3.49	0.86	9.6	6.7	Larson 2008
UALVP49840	Milk River cf. Richardoestesia gilmorei	Aquilan cf. Richardoestesia gilmorei	2.24	3.98	1.2	8	5.5	Larson 2008
UALVP49841	Milk River cf. Richardoestesia gilmorei	Aquilan cf. Richardoestesia gilmorei	2.16	3.9	1.16		7.4	Larson 2008
UALVP49842	Milk River cf. Richardoestesia gilmorei	Aquilan cf. Richardoestesia gilmorei	3.15	3.9	1.48	6.5	6.6	Larson 2008
UALVP49843	Milk River cf. Richardoestesia gilmorei	Aquilan cf. Richardoestesia gilmorei	2.41	3.82	1	8.2	6.5	Larson 2008
UALVP49844	Milk River cf. Richardoestesia gilmorei	Aquilan cf. Richardoestesia gilmorei	2.57	3.28	1.06	7	6	Larson 2008
UALVP49845	Milk River cf. Richardoestesia gilmorei	Aquilan cf. Richardoestesia gilmorei	2.28	3.12	1	9.4	7.7	Larson 2008
UALVP49846	Milk River cf. Richardoestesia gilmorei	Aquilan cf. Richardoestesia gilmorei	2.08	2.64	0.9		9.2	Larson 2008
UALVP49847	Milk River cf. Richardoestesia gilmorei	Aquilan cf. Richardoestesia gilmorei	2.44	2.8	1	7.4	6.4	Larson 2008
UALVP49848	Milk River cf. Richardoestesia gilmorei	Aquilan cf. Richardoestesia gilmorei	2.44	3.04	1.14	7.6	6.3	Larson 2008
UALVP49849	Milk River cf. Richardoestesia gilmorei	Aquilan cf. Richardoestesia gilmorei	2.52	3.36	0.96	7.3	7.2	Larson 2008
UALVP49850	Milk River cf. Richardoestesia gilmorei	Aquilan cf. Richardoestesia gilmorei	2.16	3	0.86		8	Larson 2008
UALVP49851	Milk River cf. Richardoestesia gilmorei	Aquilan cf. Richardoestesia gilmorei	2.48	3.04	0.92		9.8	Larson 2008
UALVP49852	Milk River cf. Richardoestesia gilmorei	Aquilan cf. Richardoestesia gilmorei	2.04	2.9	0.7		9	Larson 2008
UALVP49853	Milk River cf. Richardoestesia gilmorei	Aquilan cf. Richardoestesia gilmorei	1.96	2.8	0.98		11.2	Larson 2008
UALVP49854	Milk River cf. Richardoestesia gilmorei	Aquilan cf. Richardoestesia gilmorei	2.6	2.88	1.06		9	Larson 2008
UALVP49855	Milk River cf. Richardoestesia gilmorei	Aquilan cf. Richardoestesia gilmorei	1.68	1.88	1.04		8.8	Larson 2008
UALVP49856	Milk River cf. Richardoestesia gilmorei	Aquilan cf. Richardoestesia gilmorei	1.76	2.08	0.98		8.3	Larson 2008
UALVP49857	Milk River cf. Richardoestesia gilmorei	Aquilan cf. Richardoestesia gilmorei	1.68	2.1	0.82		10.2	Larson 2008
UALVP49858	Milk River cf. Richardoestesia gilmorei	Aquilan cf. Richardoestesia gilmorei	2.41	3.98	1.26		5.5	Larson 2008
UALVP49859	Milk River cf. Richardoestesia gilmorei	Aquilan cf. Richardoestesia gilmorei	2.24	4.48	1.44		5.9	Larson 2008
UALVP49860	Milk River cf. Richardoestesia gilmorei	Aquilan cf. Richardoestesia gilmorei	2.82	3.53	1.16	8.1	6	Larson 2008
UALVP49861	Milk River cf. Richardoestesia gilmorei	Aquilan cf. Richardoestesia gilmorei	1.8	2.12	0.96		8.5	Larson 2008
UALVP49862	Milk River cf. Richardoestesia gilmorei	Aquilan cf. Richardoestesia gilmorei	2	2.12	0.78	12	9	Larson 2008
UALVP49863	Milk River cf. Richardoestesia gilmorei	Aquilan cf. Richardoestesia gilmorei	3.65	5.73	1.36		6.4	Larson 2008
UALVP49864	Milk River cf. Richardoestesia gilmorei	Aquilan cf. Richardoestesia gilmorei	2.32	2.76	1.2		8.7	Larson 2008
UALVP49865	Milk River cf. Richardoestesia gilmorei	Aquilan cf. Richardoestesia gilmorei	2.68	3.44	1.36	9	9	Larson 2008
UALVP49866	Milk River cf. Richardoestesia gilmorei	Aquilan cf. Richardoestesia gilmorei	2.24	3.15	0.96		7.8	Larson 2008
UALVP49867	Milk River cf. Richardoestesia gilmorei	Aquilan cf. Richardoestesia gilmorei	3.65	6.1	1.44	8.8	6	Larson 2008
UALVP49868	Milk River cf. Richardoestesia gilmorei	Aquilan cf. Richardoestesia gilmorei	3.4	4.48	1.6		8.1	Larson 2008
UALVP49869	Milk River cf. Richardoestesia gilmorei	Aquilan cf. Richardoestesia gilmorei	3.2	4.73	1.56		7.6	Larson 2008
UALVP49870	Milk River cf. Richardoestesia gilmorei	Aquilan cf. Richardoestesia gilmorei	3.07	4.19	1.5		7.3	Larson 2008
UALVP49871	Milk River cf. Richardoestesia gilmorei	Aquilan cf. Richardoestesia gilmorei	2.74	3.9	1.24		5.7	Larson 2008
UALVP49872	Milk River cf. Richardoestesia gilmorei	Aquilan cf. Richardoestesia gilmorei	2.82	3.9	1.28	7.5	6.2	Larson 2008
UALVP49873	Milk River cf. Richardoestesia gilmorei	Aquilan cf. Richardoestesia gilmorei	3.4	3.74	1.6		7.9	Larson 2008
UALVP49874	Milk River cf. Richardoestesia gilmorei	Aquilan cf. Richardoestesia gilmorei	3.15	3.65	1.18		7.1	Larson 2008
UALVP49875	Milk River cf. Richardoestesia gilmorei	Aquilan cf. Richardoestesia gilmorei	2.91	3.78	1.06	8.8	6.8	Larson 2008
UALVP49876	Milk River cf. Richardoestesia gilmorei	Aquilan cf. Richardoestesia gilmorei	2.41	2.99	1.08	7.2	7.1	Larson 2008
UALVP49877	Milk River cf. Richardoestesia gilmorei	Aquilan cf. Richardoestesia gilmorei	2.74	3.4	1.18		6.5	Larson 2008
UALVP49878	Milk River cf. Richardoestesia gilmorei	Aquilan cf. Richardoestesia gilmorei	2.41	2.95	0.88	10.8	6.8	Larson 2008
UALVP49879	Milk River cf. Richardoestesia gilmorei	Aquilan cf. Richardoestesia gilmorei	2.24	2.99	1	10.6	7.6	Larson 2008
UALVP49880	Milk River cf. Richardoestesia gilmorei	Aquilan cf. Richardoestesia gilmorei	2.2	2.48	1	8	7.9	Larson 2008
UALVP49881	Milk River cf. Richardoestesia gilmorei	Aquilan cf. Richardoestesia gilmorei	2	2.38	0.92		8	Larson 2008
UALVP49882	Milk River cf. Richardoestesia gilmorei	Aquilan cf. Richardoestesia gilmorei	1.92	2.44	0.8	8.4	8.7	Larson 2008
UALVP49883	Milk River cf. Richardoestesia gilmorei	Aquilan cf. Richardoestesia gilmorei	3.15	3.98	1.66		8	Larson 2008
UALVP49884	Milk River cf. Richardoestesia gilmorei	Aquilan cf. Richardoestesia gilmorei	1.88	2.32	0.84	8.7	8.2	Larson 2008
UALVP49885	Milk River cf. Richardoestesia gilmorei	Aquilan cf. Richardoestesia gilmorei	2.8	3.6	1	9	7.5	Larson 2008
UALVP49886	Milk River cf. Richardoestesia gilmorei	Aquilan cf. Richardoestesia gilmorei	1.9	2.1	1.1		8	Larson 2008
UALVP49887	Milk River cf. Richardoestesia gilmorei	Aquilan cf. Richardoestesia gilmorei	2.4	3	1		9	Larson 2008
UALVP49888	Milk River cf. Richardoestesia gilmorei	Aquilan cf. Richardoestesia gilmorei	2.4	4.2	1.4		9.5	Larson 2008
UALVP49889	Milk River cf. Richardoestesia gilmorei	Aquilan cf. Richardoestesia gilmorei	2.4	3.1	1.1	10	9	Larson 2008
UALVP49890	Milk River cf. Richardoestesia gilmorei	Aquilan cf. Richardoestesia gilmorei	2.4	3.3	1.1		10	Larson 2008
UALVP49891	Milk River cf. Richardoestesia gilmorei	Aquilan cf. Richardoestesia gilmorei	3.5	5.2	1.4	10	6	Larson 2008
UALVP49892	Milk River cf. Richardoestesia gilmorei	Aquilan cf. Richardoestesia gilmorei	2.24	3.49	0.96	8	6.5	Larson 2008
UALVP49893	Milk River cf. Richardoestesia gilmorei	Aquilan cf. Richardoestesia gilmorei	2.49	3.65	1.45		6.6	Larson 2008
UALVP49894	Milk River cf. Richardoestesia gilmorei	Aquilan cf. Richardoestesia gilmorei	3.74	4.98	2.2	8	6.25	Larson 2008
UALVP49895	Milk River cf. Richardoestesia gilmorei	Aquilan cf. Richardoestesia gilmorei	2.91	5.06	1.44		5.6	Larson 2008
UALVP49896	Milk River cf. Richardoestesia gilmorei	Aquilan cf. Richardoestesia gilmorei	2.66	3.9	1.1	10	6.6	Larson 2008
UALVP49897	Milk River cf. Richardoestesia gilmorei	Aquilan cf. Richardoestesia gilmorei	3.24	4.9	1.48		8	Larson 2008
UALVP49898	Milk River cf. Richardoestesia gilmorei	Aquilan cf. Richardoestesia gilmorei	3.4	4.48	1.52		6.8	Larson 2008
UALVP49899	Milk River cf. Richardoestesia gilmorei	Aquilan cf. Richardoestesia gilmorei	3.2	5.4	1.7		5.5	Larson 2008
UALVP49900	Milk River cf. Richardoestesia gilmorei	Aquilan cf. Richardoestesia gilmorei	3.15	4.69	1.56	12	8.5	Larson 2008
UALVP49901	Milk River cf. Richardoestesia gilmorei	Aquilan cf. Richardoestesia gilmorei	2.82	4.32	1.38		8	Larson 2008
UALVP49902	Milk River cf. Richardoestesia gilmorei	Aquilan cf. Richardoestesia gilmorei	2.86	4.98	1.46		7	Larson 2008
UALVP49903	Milk River cf. Richardoestesia gilmorei	Aquilan cf. Richardoestesia gilmorei	2.66	4.9	1.44		8	Larson 2008
UALVP49904	Milk River cf. Richardoestesia gilmorei	Aquilan cf. Richardoestesia gilmorei	3.65	4.07	1.7		8	Larson 2008
UALVP49905	Milk River cf. Richardoestesia gilmorei	Aquilan cf. Richardoestesia gilmorei	3.15	3.98	1.54		8	Larson 2008
UALVP49906	Milk River cf. Richardoestesia gilmorei	Aquilan cf. Richardoestesia gilmorei	2.99	4.48	1.52		7.3	Larson 2008
UALVP49907	Milk River cf. Richardoestesia gilmorei	Aquilan cf. Richardoestesia gilmorei	3.24	5.48	1.68		7.5	Larson 2008
UALVP49908	Milk River cf. Richardoestesia gilmorei	Aquilan cf. Richardoestesia gilmorei	2.74	3.24	1.26		8.6	Larson 2008
UALVP49909	Milk River cf. Richardoestesia gilmorei	Aquilan cf. Richardoestesia gilmorei	2.49	4.36	1.4		8.5	Larson 2008
UALVP49910	Milk River cf. Richardoestesia gilmorei	Aquilan cf. Richardoestesia gilmorei	2.91	4.9	1.76		7.5	Larson 2008
UALVP49911	Milk River cf. Richardoestesia gilmorei	Aquilan cf. Richardoestesia gilmorei	2.6	3.5	0.9	8	7	Larson 2008
UALVP49912	Milk River cf. Richardoestesia gilmorei	Aquilan cf. Richardoestesia gilmorei	2.49	3.65	1.18		7.76	Larson 2008
UALVP49913	Milk River cf. Richardoestesia gilmorei	Aquilan cf. Richardoestesia gilmorei	2.32	3.12	0.88		8.3	Larson 2008
UALVP49914	Milk River cf. Richardoestesia gilmorei	Aquilan cf. Richardoestesia gilmorei	2.08	2.7	0.96		8	Larson 2008
UALVP49915	Milk River cf. Richardoestesia gilmorei	Aquilan cf. Richardoestesia gilmorei	1.96	3.24	0.94		8	Larson 2008
UALVP49916	Milk River cf. Richardoestesia gilmorei	Aquilan cf. Richardoestesia gilmorei	2.91	4.81	2.2		6.8	Larson 2008
UALVP49917	Milk River cf. Richardoestesia gilmorei	Aquilan cf. Richardoestesia gilmorei	3.74	5.4	1.94	9	6.7	Larson 2008
UALVP49918	Milk River cf. Richardoestesia gilmorei	Aquilan cf. Richardoestesia gilmorei	3.82	4.98	1.76		6.5	Larson 2008
UALVP49919	Milk River cf. Richardoestesia gilmorei	Aquilan cf. Richardoestesia gilmorei	3.4	4.98	1.42	10.4	6.2	Larson 2008
UALVP49920	Milk River cf. Richardoestesia gilmorei	Aquilan cf. Richardoestesia gilmorei	2.99	4.73	1.58		7.2	Larson 2008
UALVP49921	Milk River cf. Richardoestesia gilmorei	Aquilan cf. Richardoestesia gilmorei	5.64	5.06	1.62		8	Larson 2008
UALVP49922	Milk River cf. Richardoestesia gilmorei	Aquilan cf. Richardoestesia gilmorei	2.95	4.32	1.46		7.3	Larson 2008
UALVP49923	Milk River cf. Richardoestesia gilmorei	Aquilan cf. Richardoestesia gilmorei	2.82	3.4	1.32		6.3	Larson 2008
UALVP49924	Milk River cf. Richardoestesia gilmorei	Aquilan cf. Richardoestesia gilmorei	3.15	4.07	1.34		7.2	Larson 2008
UALVP49925	Milk River cf. Richardoestesia gilmorei	Aquilan cf. Richardoestesia gilmorei	2.41	3.61	1.16	9.2	6.5	Larson 2008
UALVP49926	Milk River cf. Richardoestesia gilmorei	Aquilan cf. Richardoestesia gilmorei	2.76	3.4	1.14	9	7.2	Larson 2008
UALVP49927	Milk River cf. Richardoestesia gilmorei	Aquilan cf. Richardoestesia gilmorei	2.28	3	0.96	8.5	6.2	Larson 2008
UALVP49928	Milk River cf. Richardoestesia gilmorei	Aquilan cf. Richardoestesia gilmorei	2.82	3.15	1.06		6.8	Larson 2008
UALVP49929	Milk River cf. Richardoestesia gilmorei	Aquilan cf. Richardoestesia gilmorei	2.08	3.28	1.46		9	Larson 2008
UALVP49930	Milk River cf. Richardoestesia gilmorei	Aquilan cf. Richardoestesia gilmorei	2.52	3.12	0.97	8.3	7.1	Larson 2008
UALVP49931	Milk River cf. Richardoestesia gilmorei	Aquilan cf. Richardoestesia gilmorei	2.32	3.28	0.98		7.8	Larson 2008
UALVP49932	Milk River cf. Richardoestesia gilmorei	Aquilan cf. Richardoestesia gilmorei	2	2.68	0.96		7.3	Larson 2008
UALVP49933	Milk River cf. Richardoestesia gilmorei	Aquilan cf. Richardoestesia gilmorei	2.32	3.04	0.86		7.5	Larson 2008
UALVP49934	Milk River cf. Richardoestesia gilmorei	Aquilan cf. Richardoestesia gilmorei	2.4	2.8	0.81	6.4	6.8	Larson 2008
UALVP49935	Milk River cf. Richardoestesia gilmorei	Aquilan cf. Richardoestesia gilmorei	2.44	2.72	0.94		6.5	Larson 2008
UALVP49936	Milk River cf. Richardoestesia gilmorei	Aquilan cf. Richardoestesia gilmorei	2	2.8	0.84	10	7.4	Larson 2008
UALVP49937	Milk River cf. Richardoestesia gilmorei	Aquilan cf. Richardoestesia gilmorei	1.92	2.2	0.8	9	6.8	Larson 2008
UALVP49938	Milk River cf. Richardoestesia gilmorei	Aquilan cf. Richardoestesia gilmorei	1.84	2.86	0.7		6.5	Larson 2008
UALVP49939	Milk River cf. Richardoestesia gilmorei	Aquilan cf. Richardoestesia gilmorei	2.28	2.46	0.8	7.7	9	Larson 2008
UALVP49940	Milk River cf. Richardoestesia gilmorei	Aquilan cf. Richardoestesia gilmorei	2	2.28	0.94	8.8	7.4	Larson 2008
UALVP49941	Milk River cf. Richardoestesia gilmorei	Aquilan cf. Richardoestesia gilmorei	3.65	5.81	1.66	8.1	7	Larson 2008
UALVP49942	Milk River cf. Richardoestesia gilmorei	Aquilan cf. Richardoestesia gilmorei	2.82	4.32	1.56		8	Larson 2008
UALVP49943	Milk River cf. Richardoestesia gilmorei	Aquilan cf. Richardoestesia gilmorei	2.57	3.4	1.36		8.5	Larson 2008
UALVP49944	Milk River cf. Richardoestesia gilmorei	Aquilan cf. Richardoestesia gilmorei	1.88	2.16	0.9	10.8	8	Larson 2008
UALVP49945	Milk River cf. Richardoestesia gilmorei	Aquilan cf. Richardoestesia gilmorei	2.64	3	1.08		8.5	Larson 2008
UALVP49946	Milk River cf. Richardoestesia gilmorei	Aquilan cf. Richardoestesia gilmorei	1.36	2	0.72		14.6	Larson 2008
UALVP49947	Milk River cf. Richardoestesia gilmorei	Aquilan cf. Richardoestesia gilmorei	2.24	4.15	1.34		5.5	Larson 2008
UALVP49948	Milk River cf. Richardoestesia gilmorei	Aquilan cf. Richardoestesia gilmorei	2.24	3.9	1.56		5.5	Larson 2008
UALVP49949	Milk River cf. Richardoestesia gilmorei	Aquilan cf. Richardoestesia gilmorei	3.45	4.32	1.56		6	Larson 2008
UALVP49950	Milk River cf. Richardoestesia gilmorei	Aquilan cf. Richardoestesia gilmorei	2.74	3.82	1.12	7.3	5.8	Larson 2008
UALVP49951	Milk River cf. Richardoestesia gilmorei	Aquilan cf. Richardoestesia gilmorei	3.32	3.74	1.18		6.8	Larson 2008
UALVP49952	Milk River cf. Richardoestesia gilmorei	Aquilan cf. Richardoestesia gilmorei	3.15	3.74	1.16		7	Larson 2008
UALVP49953	Milk River cf. Richardoestesia gilmorei	Aquilan cf. Richardoestesia gilmorei	2.32	3.32	1.14		7.8	Larson 2008
UALVP49954	Milk River cf. Richardoestesia gilmorei	Aquilan cf. Richardoestesia gilmorei	3.82	5.69	1.34	10.2	6.1	Larson 2008
UALVP49955	Milk River cf. Richardoestesia gilmorei	Aquilan cf. Richardoestesia gilmorei	2.91	3.03	1.36		10.5	Larson 2008
UALVP49956	Milk River cf. Richardoestesia gilmorei	Aquilan cf. Richardoestesia gilmorei	2.49	4.48	1.26		5.6	Larson 2008
UALVP49957	Milk River cf. Richardoestesia gilmorei	Aquilan cf. Richardoestesia gilmorei	3.65	4.15	1.78	8	6.3	Larson 2008
UALVP49958	Milk River cf. Richardoestesia gilmorei	Aquilan cf. Richardoestesia gilmorei	1.99	2.99	0.92		8.3	Larson 2008
UALVP49959	Milk River cf. Richardoestesia gilmorei	Aquilan cf. Richardoestesia gilmorei	2.24	3.4	0.82		8	Larson 2008
UALVP48114	Milk River cf. Richardoestesia gilmorei	Aquilan cf. Richardoestesia gilmorei	2.4	5.06	1.22		5.8	Larson 2008
UALVP48140	Milk River cf. Richardoestesia gilmorei	Aquilan cf. Richardoestesia gilmorei	2.44	3.24	1.12		10.5	Larson 2008
UALVP48156	Milk River cf. Richardoestesia gilmorei	Aquilan cf. Richardoestesia gilmorei	2.56	2.88	1		7	Larson 2008
UALVP48157	Milk River cf. Richardoestesia gilmorei	Aquilan cf. Richardoestesia gilmorei	2.64	3.88	1.32		8	Larson 2008
UALVP48159	Milk River cf. Richardoestesia gilmorei	Aquilan cf. Richardoestesia gilmorei	2.4	3.6	1.2		8	Larson 2008
UALVP48194	Milk River cf. Richardoestesia gilmorei	Aquilan cf. Richardoestesia gilmorei	2.4	2.92	1.1		9	Larson 2008
UALVP48208	Milk River cf. Richardoestesia gilmorei	Aquilan cf. Richardoestesia gilmorei	4.07	10.5	2.68		6	Larson 2008
UALVP48211	Milk River cf. Richardoestesia gilmorei	Aquilan cf. Richardoestesia gilmorei	2.4	3.2	0.98		8	Larson 2008
UALVP48215	Milk River cf. Richardoestesia gilmorei	Aquilan cf. Richardoestesia gilmorei	4.48	5.89	2.24		7	Larson 2008
UALVP48217	Milk River cf. Richardoestesia gilmorei	Aquilan cf. Richardoestesia gilmorei	3.56	3.98	1.72		7	Larson 2008
UALVP48219	Milk River cf. Richardoestesia gilmorei	Aquilan cf. Richardoestesia gilmorei	3.4	3.65	1.74		7	Larson 2008
UALVP48220	Milk River cf. Richardoestesia gilmorei	Aquilan cf. Richardoestesia gilmorei	3.8	4.15	2.24	8.5	7	Larson 2008
UALVP48276	Milk River cf. Richardoestesia gilmorei	Aquilan cf. Richardoestesia gilmorei	2.44	2.76	1.12		8	Larson 2008
UALVP50010	Milk River cf. Richardoestesia gilmorei	Aquilan cf. Richardoestesia gilmorei	3.68	8.93	2.52		6.4	Larson 2008
UALVP50011	Milk River cf. Richardoestesia gilmorei	Aquilan cf. Richardoestesia gilmorei	2.91	4.57	1.48		11	Larson 2008
UALVP50012	Milk River cf. Richardoestesia gilmorei	Aquilan cf. Richardoestesia gilmorei	3.07	4.15	1.46		7.5	Larson 2008
UALVP50013	Milk River cf. Richardoestesia gilmorei	Aquilan cf. Richardoestesia gilmorei	3.03	6.89	1.42		6.3	Larson 2008
UALVP50014	Milk River cf. Richardoestesia gilmorei	Aquilan cf. Richardoestesia gilmorei	2	3.48	1.04		10.2	Larson 2008
UALVP50015	Milk River cf. Richardoestesia gilmorei	Aquilan cf. Richardoestesia gilmorei	1.48	3.12	0.96		10.2	Larson 2008
UALVP50016	Milk River cf. Richardoestesia gilmorei	Aquilan cf. Richardoestesia gilmorei	3.74	6.81	1.82		6.5	Larson 2008
UALVP50017	Milk River cf. Richardoestesia gilmorei	Aquilan cf. Richardoestesia gilmorei	2.32	4.65	1.36		5.8	Larson 2008
UALVP50018	Milk River cf. Richardoestesia gilmorei	Aquilan cf. Richardoestesia gilmorei	2.99	4.81	1.7		6	Larson 2008
UALVP50019	Milk River cf. Richardoestesia gilmorei	Aquilan cf. Richardoestesia gilmorei	1.6	2.6	0.84	10.6	10.3	Larson 2008
UALVP50020	Milk River cf. Richardoestesia gilmorei	Aquilan cf. Richardoestesia gilmorei	2.8	4.5	1.2		8	Larson 2008
UALVP50021	Milk River cf. Richardoestesia gilmorei	Aquilan cf. Richardoestesia gilmorei	2.2	4	1.6		8	Larson 2008
UALVP50022	Milk River cf. Richardoestesia gilmorei	Aquilan cf. Richardoestesia gilmorei	1.6	3.2	0.9		10	Larson 2008
UALVP50023	Milk River cf. Richardoestesia gilmorei	Aquilan cf. Richardoestesia gilmorei	2.49	4.48	1.46		5.9	Larson 2008
UALVP50024	Milk River cf. Richardoestesia gilmorei	Aquilan cf. Richardoestesia gilmorei	3.3	5.8	1.4		8	Larson 2008
UALVP50025	Milk River cf. Richardoestesia gilmorei	Aquilan cf. Richardoestesia gilmorei	1.64	2.68	0.9		8	Larson 2008
UALVP50026	Milk River cf. Richardoestesia gilmorei	Aquilan cf. Richardoestesia gilmorei	2.41	4.32	1.36		9	Larson 2008
UALVP50027	Milk River cf. Richardoestesia gilmorei	Aquilan cf. Richardoestesia gilmorei	2.24	5.23	1.26		8	Larson 2008
UALVP48210	Milk River cf. Richardoestesia gilmorei	Aquilan cf. Richardoestesia gilmorei	1.72	3.2	1.36		7.3	Larson 2008
UALVP48265	Milk River cf. Richardoestesia gilmorei	Aquilan cf. Richardoestesia gilmorei	2.4	3.72	1.84		10	Larson 2008
UALVP48277	Milk River cf. Richardoestesia gilmorei	Aquilan cf. Richardoestesia gilmorei	2.36	2.8	1.18		6	Larson 2008
UALVP50040	Milk River cf. Richardoestesia gilmorei	Aquilan cf. Richardoestesia gilmorei	2.2	5.1	1.7		11	Larson 2008
UALVP50041	Milk River cf. Richardoestesia gilmorei	Aquilan cf. Richardoestesia gilmorei	2.49	4.57	2.04	6.6	5.3	Larson 2008
UALVP50042	Milk River cf. Richardoestesia gilmorei	Aquilan cf. Richardoestesia gilmorei	3.15	5.15	1.56		5.4	Larson 2008
UALVP50043	Milk River cf. Richardoestesia gilmorei	Aquilan cf. Richardoestesia gilmorei	3.32	5.48	1.74	6.4	5.5	Larson 2008
UALVP50044	Milk River cf. Richardoestesia gilmorei	Aquilan cf. Richardoestesia gilmorei	2.99	5.15	2.32		7.5	Larson 2008
UALVP50045	Milk River cf. Richardoestesia gilmorei	Aquilan cf. Richardoestesia gilmorei	1.83	3.15	1.3		7.5	Larson 2008
UALVP50046	Milk River cf. Richardoestesia gilmorei	Aquilan cf. Richardoestesia gilmorei	3.15	5.23	1.92	9.4	7	Larson 2008
UALVP50047	Milk River cf. Richardoestesia gilmorei	Aquilan cf. Richardoestesia gilmorei	2.91	4.81	1.42		6	Larson 2008
John Henry Member of Straight Cliffs Formation (85.8-?84 Ma)
UMNH99-12805	John Henry cf. Richardoestesia gilmorei	Aquilan cf. Richardoestesia gilmorei	2.68	3.3	1.36	none	8.2	this study
UMNH424-14238	John Henry cf. Richardoestesia gilmorei	Aquilan cf. Richardoestesia gilmorei	2.31	2.79	1.15	9.5	8.2	this study
UMNH424-17370	John Henry cf. Richardoestesia gilmorei	Aquilan cf. Richardoestesia gilmorei	3.49	4.42	1.62	none	7	this study
UMNH424-17382	John Henry cf. Richardoestesia gilmorei	Aquilan cf. Richardoestesia gilmorei	3.32	5.58	1.8	none	6.4	this study
UMNH424-17220	John Henry cf. Richardoestesia gilmorei	Aquilan cf. Richardoestesia gilmorei	1.82	2.21	0.71	none	7.7	this study
UMNH424-17220	John Henry cf. Richardoestesia gilmorei	Aquilan cf. Richardoestesia gilmorei	2.05	2.38	0.75	9.2	7.6	this study
UMNH424-17220	John Henry cf. Richardoestesia gilmorei	Aquilan cf. Richardoestesia gilmorei	3.62	5.78	1.42	6.2	6.7	this study
UMNH424-17220	John Henry cf. Richardoestesia gilmorei	Aquilan cf. Richardoestesia gilmorei	3.68	6.63	2	none	6.6	this study
Oldman Formation (77-76 Ma)
TMP 1986.171.0061	Oldman cf. Richardoestesia gilmorei	Oldman cf. Richardoestesia gilmorei	1.9	3.4	0.9		8	Sankey et al. 2002
TMP 1986.171.0009	Oldman cf. Richardoestesia gilmorei	Oldman cf. Richardoestesia gilmorei	2.3	4.2	1		8	Sankey et al. 2002
TMP 1987.080.0035	Oldman cf. Richardoestesia gilmorei	Oldman cf. Richardoestesia gilmorei	3.9	7.5	3		6	Sankey et al. 2002
TMP 1996.062.0030b	Oldman cf. Richardoestesia gilmorei	Oldman cf. Richardoestesia gilmorei	1.8	3.1	0.7		7	Sankey et al. 2002
Dinosaur Park Formation (76-75 Ma)
TMP 1983.036.0233	Richardoestesia gilmorei	Richardoestesia gilmorei	4.7	12.3	2.3		5.26	Sankey et al. 2002
TMP 1983.036.0242	Richardoestesia gilmorei	Richardoestesia gilmorei	3.7	8.3	1.6		7	Sankey et al. 2002
TMP 1984.092.0268	Richardoestesia gilmorei	Richardoestesia gilmorei	3.5	5.5	1.5		7	Sankey et al. 2002
TMP 1986.023.0090	Richardoestesia gilmorei	Richardoestesia gilmorei	4	10	1.7		7	Sankey et al. 2002
TMP 1988.091.0028	Richardoestesia gilmorei	Richardoestesia gilmorei	2.9	5.3	1		7	Sankey et al. 2002
TMP 1989.076.0063	Richardoestesia gilmorei	Richardoestesia gilmorei	2.8	5.2	0.9		7	Sankey et al. 2002
TMP 1990.106.0006	Richardoestesia gilmorei	Richardoestesia gilmorei	1.7	4	0.7		9.5	Sankey et al. 2002
TMP 1995.157.0029	Richardoestesia gilmorei	Richardoestesia gilmorei	1.4	2.8	0.7		11	Sankey et al. 2002
TMP 1982.024.0078	Richardoestesia gilmorei	Richardoestesia gilmorei	3.41	4.92	1.3	7.66	6.62	Longrich 2008
TMP 1984.084.0247	Richardoestesia gilmorei	Richardoestesia gilmorei	3.14	6.13	1.5		7.04	Longrich 2008
TMP 1986.023.0105	Richardoestesia gilmorei	Richardoestesia gilmorei	2.21	4.8	1.16		9.26	Longrich 2008
TMP 1987.099.0048	Richardoestesia gilmorei	Richardoestesia gilmorei	2	5.35	0.99		9.46	Longrich 2008
TMP 1987.114.0005	Richardoestesia gilmorei	Richardoestesia gilmorei	2.83	4.43	1.08		7.82	Longrich 2008
TMP 1989.076.0083	Richardoestesia gilmorei	Richardoestesia gilmorei	2.87	3.35	1.21	8.78	7.3	Longrich 2008
TMP 1986.171.0009	Richardoestesia gilmorei	Richardoestesia gilmorei	2.11	3.75	1.16		7.36	Longrich 2008
TMP 1989.036.0355	Richardoestesia gilmorei	Richardoestesia gilmorei	3.8	10	2		7	Sankey et al. 2002
Horseshoe Canyon Formation (68-72 Ma)
TMP 1996.039.0026a	Horseshoe Canyon cf. Richardoestesia gilmorei	Horseshoe Canyon cf. Richardoestesia gilmorei	2.988	3.901	1.2	8.6	6.3	this study
TMP 1994.028.0001	Horseshoe Canyon cf. Richardoestesia gilmorei	Horseshoe Canyon cf. Richardoestesia gilmorei	5.28	10.24	2.48	8.7	5.9	this study
TMP 1990.082.0015	Horseshoe Canyon cf. Richardoestesia gilmorei	Horseshoe Canyon cf. Richardoestesia gilmorei	6.225	11.68	2.6	7.8	6.1	this study
TMP 1983.045.0011	Horseshoe Canyon cf. Richardoestesia gilmorei	Horseshoe Canyon cf. Richardoestesia gilmorei	4.98	6.557	2.2	8.2	5.6	this study
TMP 1983.033.0017	Horseshoe Canyon cf. Richardoestesia gilmorei	Horseshoe Canyon cf. Richardoestesia gilmorei	4.399	7.553	2.24	none	4.6	this study
TMP 2000.045.0080	Horseshoe Canyon cf. Richardoestesia gilmorei	Horseshoe Canyon cf. Richardoestesia gilmorei	6.97	11.9	2.66	6.2	5	this study
TMP 2002.045.0049	Horseshoe Canyon cf. Richardoestesia gilmorei	Horseshoe Canyon cf. Richardoestesia gilmorei	2.99	4.65	1.25	10	6.3	this study
TMP 2002.045.0053	Horseshoe Canyon cf. Richardoestesia gilmorei	Horseshoe Canyon cf. Richardoestesia gilmorei	3.4	4.32	1.33	10.5	6.5	this study
TMP 2001.045.0082	Horseshoe Canyon cf. Richardoestesia gilmorei	Horseshoe Canyon cf. Richardoestesia gilmorei	3.85	8.93	2.24		7.5	this study
Lance Formation (65.5-66.5 Ma)
IMG 1486	Lance cf. Richardoestesia gilmorei	Lancian cf. Richardoestesia gilmorei	2.61	4.97		8.3	7.36	Longrich 2008
IMG 1655	Lance cf. Richardoestesia gilmorei	Lancian cf. Richardoestesia gilmorei	2.08	3.62		9.82	7.66	Longrich 2008
IMG 1657	Lance cf. Richardoestesia gilmorei	Lancian cf. Richardoestesia gilmorei	2.54	4.11		10.34	7.62	Longrich 2008
IMG 1486	Lance cf. Richardoestesia gilmorei	Lancian cf. Richardoestesia gilmorei	2.57	4.19		12.28	8.08	Longrich 2008
AMNH5396.3	Lance cf. Richardoestesia gilmorei	Lancian cf. Richardoestesia gilmorei	3.5	6.3	1.53	9.38	6.42	Longrich 2008
AMNH5450	Lance cf. Richardoestesia gilmorei	Lancian cf. Richardoestesia gilmorei	2.64	6.75	1.43	13.36	11.54	Longrich 2008
AMNH5529.3	Lance cf. Richardoestesia gilmorei	Lancian cf. Richardoestesia gilmorei	3.79	5.38	1.3	7.72	5.76	Longrich 2008
AMNH5529.1	Lance cf. Richardoestesia gilmorei	Lancian cf. Richardoestesia gilmorei	3.68	5.5	1.69	8.96	5.26	Longrich 2008
AMNH5529.1a	Lance cf. Richardoestesia gilmorei	Lancian cf. Richardoestesia gilmorei	3.97	6.17	1.81	7.78	5.06	Longrich 2008
AMNH5535.3	Lance cf. Richardoestesia gilmorei	Lancian cf. Richardoestesia gilmorei	3.66	5.39	1.45	7.44	5.58	Longrich 2008
AMNH5553.3	Lance cf. Richardoestesia gilmorei	Lancian cf. Richardoestesia gilmorei	3.73	4.81	1.39	7.44	6.26	Longrich 2008
AMNH5553.1	Lance cf. Richardoestesia gilmorei	Lancian cf. Richardoestesia gilmorei	3.58	5.23	1.21	9.84	6.12	Longrich 2008
AMNH5547	Lance cf. Richardoestesia gilmorei	Lancian cf. Richardoestesia gilmorei	3.85	5.35	1.56		6.58	Longrich 2008
AMNH5547.2	Lance cf. Richardoestesia gilmorei	Lancian cf. Richardoestesia gilmorei	2.94	4.86	1.14		7.66	Longrich 2008
AMNH5547.3	Lance cf. Richardoestesia gilmorei	Lancian cf. Richardoestesia gilmorei	3.36	5.45	1.34		7.28	Longrich 2008
AMNH5545	Lance cf. Richardoestesia gilmorei	Lancian cf. Richardoestesia gilmorei	3.98	5.44			5.44	Longrich 2008
AMNH5545.2	Lance cf. Richardoestesia gilmorei	Lancian cf. Richardoestesia gilmorei	4.04	5.88			5.86	Longrich 2008
DSCN 1694	Lance cf. Richardoestesia gilmorei	Lancian cf. Richardoestesia gilmorei	3.88	8.4		10.54	6.66	Longrich 2008
AMNH5749	Lance cf. Richardoestesia gilmorei	Lancian cf. Richardoestesia gilmorei	3.61	6.37	1.55	9.2	6.26	Longrich 2008
AMNH5688 left	Lance cf. Richardoestesia gilmorei	Lancian cf. Richardoestesia gilmorei	3.75	6.97	1.53	9.36	5.7	Longrich 2008
AMNH5671.3	Lance cf. Richardoestesia gilmorei	Lancian cf. Richardoestesia gilmorei	3.89	7	1.58		5.72	Longrich 2008
AMNH1498 right	Lance cf. Richardoestesia gilmorei	Lancian cf. Richardoestesia gilmorei	3.59	5.96		9.38	6.08	Longrich 2008
Hell Creek Formation (65.5-66.75 Ma)
UCMP128941	Hell Creek cf. Richardoestesia gilmorei	Lancian cf. Richardoestesia gilmorei	3.7	6			6	Sankey 2008
UCMP120338	Hell Creek cf. Richardoestesia gilmorei	Lancian cf. Richardoestesia gilmorei	5.5	7.5			5	Sankey 2008
UCMP119921	Hell Creek cf. Richardoestesia gilmorei	Lancian cf. Richardoestesia gilmorei	3.7	5.7			6	Sankey 2008
UCMP128913	Hell Creek cf. Richardoestesia gilmorei	Lancian cf. Richardoestesia gilmorei	3.8	7			6	Sankey 2008
UCMP120153	Hell Creek cf. Richardoestesia gilmorei	Lancian cf. Richardoestesia gilmorei	3	4.8			5	Sankey 2008
UCMP120287	Hell Creek cf. Richardoestesia gilmorei	Lancian cf. Richardoestesia gilmorei	5	8			4.5	Sankey 2008
UCMP123543	Hell Creek cf. Richardoestesia gilmorei	Lancian cf. Richardoestesia gilmorei	7	6			4	Sankey 2008
UCMP123565	Hell Creek cf. Richardoestesia gilmorei	Lancian cf. Richardoestesia gilmorei	4	7			6	Sankey 2008
UCMP119718	Hell Creek cf. Richardoestesia gilmorei	Lancian cf. Richardoestesia gilmorei	6	10			5	Sankey 2008
UCMP187163	Hell Creek cf. Richardoestesia gilmorei	Lancian cf. Richardoestesia gilmorei	2.5	5			7	Sankey 2008
TMP1987.114.0005	Hell Creek cf. Richardoestesia gilmorei	Lancian cf. Richardoestesia gilmorei	2.82	4.23	1.08	none	7.6	this study
Milk River Formation (~83.5 Ma)
UALVP48279	Milk River cf. Richardoestesia isosceles	?Aquilan cf. Richardoestesia isosceles	2.4	5.11	1.12	9	7.5	Larson 2008
UALVP48287	Milk River cf. Richardoestesia isosceles	?Aquilan cf. Richardoestesia isosceles	3.82	7.72	1.58	9	6	Larson 2008
UALVP48290	Milk River cf. Richardoestesia isosceles	?Aquilan cf. Richardoestesia isosceles	4.65	11.03	2.2	7.25	7	Larson 2008
UALVP48291	Milk River cf. Richardoestesia isosceles	?Aquilan cf. Richardoestesia isosceles	4.57	11.38	2.2	8	7	Larson 2008
UALVP48295	Milk River cf. Richardoestesia isosceles	?Aquilan cf. Richardoestesia isosceles	2.36	5.15	1.2		7.5	Larson 2008
UALVP48312	Milk River cf. Richardoestesia isosceles	?Aquilan cf. Richardoestesia isosceles	3.98	11.73	2.44	8	7	Larson 2008
UALVP48323	Milk River cf. Richardoestesia isosceles	?Aquilan cf. Richardoestesia isosceles	1.92	4	1	12.5	9.5	Larson 2008
UALVP48324	Milk River cf. Richardoestesia isosceles	?Aquilan cf. Richardoestesia isosceles	3.57	10.68	1.82	6.5	7	Larson 2008
UALVP48325	Milk River cf. Richardoestesia isosceles	?Aquilan cf. Richardoestesia isosceles	4.48	13.3	2.2	8	7	Larson 2008
UALVP48326	Milk River cf. Richardoestesia isosceles	?Aquilan cf. Richardoestesia isosceles	3.32	7.8	1.7	11	8	Larson 2008
UALVP48327	Milk River cf. Richardoestesia isosceles	?Aquilan cf. Richardoestesia isosceles	5.4	14.88	2.96	7	6.5	Larson 2008
UALVP48328	Milk River cf. Richardoestesia isosceles	?Aquilan cf. Richardoestesia isosceles	2.91	6.64	1.48		10	Larson 2008
UALVP48329	Milk River cf. Richardoestesia isosceles	?Aquilan cf. Richardoestesia isosceles	4.23	10.5	2.24	7.3	6.26	Larson 2008
UALVP48330	Milk River cf. Richardoestesia isosceles	?Aquilan cf. Richardoestesia isosceles	5.78	14	2.8		6.5	Larson 2008
UALVP48331	Milk River cf. Richardoestesia isosceles	?Aquilan cf. Richardoestesia isosceles	4.81	13.13	2.32	6	5.76	Larson 2008
UALVP48343	Milk River cf. Richardoestesia isosceles	?Aquilan cf. Richardoestesia isosceles	5.89	15.58	3	7.75	6.5	Larson 2008
UALVP48344	Milk River cf. Richardoestesia isosceles	?Aquilan cf. Richardoestesia isosceles	3.2	9.45	1.84	11	8	Larson 2008
UALVP48345	Milk River cf. Richardoestesia isosceles	?Aquilan cf. Richardoestesia isosceles	1.96	4.57	1.12		9	Larson 2008
UALVP48355	Milk River cf. Richardoestesia isosceles	?Aquilan cf. Richardoestesia isosceles	2.8	9.63	1.62	10.75	10	Larson 2008
UALVP50136	Milk River cf. Richardoestesia isosceles	?Aquilan cf. Richardoestesia isosceles	2.82	7.14	1.34	10	7.6	Larson 2008
UALVP50137	Milk River cf. Richardoestesia isosceles	?Aquilan cf. Richardoestesia isosceles	2	3.4	1		10.5	Larson 2008
UALVP50138	Milk River cf. Richardoestesia isosceles	?Aquilan cf. Richardoestesia isosceles	4.55	14	2.36	13	6.2	Larson 2008
UALVP50139	Milk River cf. Richardoestesia isosceles	?Aquilan cf. Richardoestesia isosceles	2.74	7.14	1.28	7.7	7	Larson 2008
UALVP50140	Milk River cf. Richardoestesia isosceles	?Aquilan cf. Richardoestesia isosceles	2.91	5.98	1.38		11	Larson 2008
UALVP50141	Milk River cf. Richardoestesia isosceles	?Aquilan cf. Richardoestesia isosceles	1.99	4.4	0.96		10.5	Larson 2008
UALVP50142	Milk River cf. Richardoestesia isosceles	?Aquilan cf. Richardoestesia isosceles	3.15	7.47	1.46	7.7	7	Larson 2008
UALVP50143	Milk River cf. Richardoestesia isosceles	?Aquilan cf. Richardoestesia isosceles	3.24	5.4	1.4		8.4	Larson 2008
UALVP50144	Milk River cf. Richardoestesia isosceles	?Aquilan cf. Richardoestesia isosceles	1.56	2.72	0.8		14	Larson 2008
UALVP50145	Milk River cf. Richardoestesia isosceles	?Aquilan cf. Richardoestesia isosceles	3.07	8.93	1.74	9.6	8.3	Larson 2008
UALVP50146	Milk River cf. Richardoestesia isosceles	?Aquilan cf. Richardoestesia isosceles	1.83	4.07	0.78		11.5	Larson 2008
UALVP50147	Milk River cf. Richardoestesia isosceles	?Aquilan cf. Richardoestesia isosceles	2.32	3.65	1.1		10.2	Larson 2008
UALVP50148	Milk River cf. Richardoestesia isosceles	?Aquilan cf. Richardoestesia isosceles	2.82	6.39	1.04		7.7	Larson 2008
UALVP50149	Milk River cf. Richardoestesia isosceles	?Aquilan cf. Richardoestesia isosceles	2.57	4.81	1.32	8	8	Larson 2008
UALVP50150	Milk River cf. Richardoestesia isosceles	?Aquilan cf. Richardoestesia isosceles	3.7	9.5	2		8	Larson 2008
UALVP50151	Milk River cf. Richardoestesia isosceles	?Aquilan cf. Richardoestesia isosceles	3.9	9.2	1.9			Larson 2008
UALVP50152	Milk River cf. Richardoestesia isosceles	?Aquilan cf. Richardoestesia isosceles	2.41	3.82	1.08	11.3	7.7	Larson 2008
UALVP50153	Milk River cf. Richardoestesia isosceles	?Aquilan cf. Richardoestesia isosceles	2.57	5.64	1.56	12	8.9	Larson 2008
UALVP50154	Milk River cf. Richardoestesia isosceles	?Aquilan cf. Richardoestesia isosceles	5.31	13.21	2.68	9	6.5	Larson 2008
UALVP50155	Milk River cf. Richardoestesia isosceles	?Aquilan cf. Richardoestesia isosceles	3.57	9.8	1.8	8.8	7.7	Larson 2008
UALVP50156	Milk River cf. Richardoestesia isosceles	?Aquilan cf. Richardoestesia isosceles	3.49	9.45	1.92	8.6	6.3	Larson 2008
UALVP50157	Milk River cf. Richardoestesia isosceles	?Aquilan cf. Richardoestesia isosceles	2.91	6.14	1.54	10.3	8.2	Larson 2008
UALVP50158	Milk River cf. Richardoestesia isosceles	?Aquilan cf. Richardoestesia isosceles	2.12	5.56	1.34		9	Larson 2008
UALVP50159	Milk River cf. Richardoestesia isosceles	?Aquilan cf. Richardoestesia isosceles	1.72	2.72	0.94		13	Larson 2008
UALVP50160	Milk River cf. Richardoestesia isosceles	?Aquilan cf. Richardoestesia isosceles	2.04	2.44	0.9	9.2	8	Larson 2008
UALVP50161	Milk River cf. Richardoestesia isosceles	?Aquilan cf. Richardoestesia isosceles	3.57	9.28	1.96	9.8	7.4	Larson 2008
UALVP50162	Milk River cf. Richardoestesia isosceles	?Aquilan cf. Richardoestesia isosceles	2.57	6.14	1.66	12.5	8	Larson 2008
UALVP50163	Milk River cf. Richardoestesia isosceles	?Aquilan cf. Richardoestesia isosceles	2.66	7.06	1.6			Larson 2008
UALVP50164	Milk River cf. Richardoestesia isosceles	?Aquilan cf. Richardoestesia isosceles	3.4	8.75	1.82	8.5	6.5	Larson 2008
UALVP48187	Milk River cf. Richardoestesia isosceles	?Aquilan cf. Richardoestesia isosceles	2.68	2.68	0.98		8	Larson 2008
UALVP48207	Milk River cf. Richardoestesia isosceles	?Aquilan cf. Richardoestesia isosceles	3.24	7.3	1.2		7.5	Larson 2008
UALVP48218	Milk River cf. Richardoestesia isosceles	?Aquilan cf. Richardoestesia isosceles	3.98	4.48	2.16	8	6.3	Larson 2008
UALVP48222	Milk River cf. Richardoestesia isosceles	?Aquilan cf. Richardoestesia isosceles	2.44	3	1.04		10	Larson 2008
UALVP48227	Milk River cf. Richardoestesia isosceles	?Aquilan cf. Richardoestesia isosceles	2.04	2.94	0.78		8.2	Larson 2008
UALVP48228	Milk River cf. Richardoestesia isosceles	?Aquilan cf. Richardoestesia isosceles	3.57	7.14	1.84	7.25	7	Larson 2008
UALVP48229	Milk River cf. Richardoestesia isosceles	?Aquilan cf. Richardoestesia isosceles	3.08	7.14	1.76		8.26	Larson 2008
UALVP48269	Milk River cf. Richardoestesia isosceles	?Aquilan cf. Richardoestesia isosceles	2.64	7.06	1.28		7.76	Larson 2008
UALVP50199	Milk River cf. Richardoestesia isosceles	?Aquilan cf. Richardoestesia isosceles	1.79	4.4	1.04		8.7	Larson 2008
UALVP50200	Milk River cf. Richardoestesia isosceles	?Aquilan cf. Richardoestesia isosceles	1.79	4.4	0.94		9	Larson 2008
UALVP50201	Milk River cf. Richardoestesia isosceles	?Aquilan cf. Richardoestesia isosceles	2.95	6.56	1.74		7.3	Larson 2008
UALVP50202	Milk River cf. Richardoestesia isosceles	?Aquilan cf. Richardoestesia isosceles	1.99	3.98	0.96	9	8.5	Larson 2008
UALVP50203	Milk River cf. Richardoestesia isosceles	?Aquilan cf. Richardoestesia isosceles	2.41	3.98	1.08	12	9.4	Larson 2008
UALVP50204	Milk River cf. Richardoestesia isosceles	?Aquilan cf. Richardoestesia isosceles	1.6	3.36	0.9	11.2	10	Larson 2008
UALVP50205	Milk River cf. Richardoestesia isosceles	?Aquilan cf. Richardoestesia isosceles	2.16	3.6	0.98		8	Larson 2008
UALVP50206	Milk River cf. Richardoestesia isosceles	?Aquilan cf. Richardoestesia isosceles	2.24	3.74	0.94	9.5	9	Larson 2008
UALVP50207	Milk River cf. Richardoestesia isosceles	?Aquilan cf. Richardoestesia isosceles	1.92	3.28	0.9		10.7	Larson 2008
UALVP50208	Milk River cf. Richardoestesia isosceles	?Aquilan cf. Richardoestesia isosceles	3.9	9.89	2.08	7.7	9.2	Larson 2008
UALVP50209	Milk River cf. Richardoestesia isosceles	?Aquilan cf. Richardoestesia isosceles	2.4	3	1		11.3	Larson 2008
John Henry Member of Straight Cliffs Formation (85.8-?84 Ma)
UMNH424-17371	John Henry cf. Richardoestesia isosceles	Aquilan cf. Richardoestesia isosceles	3.1	8.27	1.62	11.3	8.1	this study
UMNH424-14403	John Henry cf. Richardoestesia isosceles	Aquilan cf. Richardoestesia isosceles	1.88	5.01	1.12		10.8	this study
UMNH424-17220	John Henry cf. Richardoestesia isosceles	Aquilan cf. Richardoestesia isosceles	2.47	6.18	1.39	10.9		this study
UMNH424-17220	John Henry cf. Richardoestesia isosceles	Aquilan cf. Richardoestesia isosceles	2.5	5.53	1.35		11	this study
Oldman Formation (77-76 Ma)
TMP 1986.159.0062	Oldman cf. Richardoestesia isosceles	Richardoestesia isosceles	3.5	7.5	1.5		6.5	Sankey et al. 2002
TMP 1990.079.0031	Oldman cf. Richardoestesia isosceles	Richardoestesia isosceles	2.8	6.8	1.3		8	Sankey et al. 2002
TMP 1995.177.0049a	Oldman cf. Richardoestesia isosceles	Richardoestesia isosceles	3.2	8.5	1.2		10	Sankey et al. 2002
TMP 1995.180.0005a	Oldman cf. Richardoestesia isosceles	Richardoestesia isosceles	1.9	5.2	0.9		12	Sankey et al. 2002
TMP 1995.180.0005b	Oldman cf. Richardoestesia isosceles	Richardoestesia isosceles	1.7	4.2	0.9		0	Sankey et al. 2002
TMP 1996.048.0011	Oldman cf. Richardoestesia isosceles	Richardoestesia isosceles	2.5	5	1.3		8	Sankey et al. 2002
TMP 1996.062.0030a	Oldman cf. Richardoestesia isosceles	Richardoestesia isosceles	3.6	12.5	1.7		6	Sankey et al. 2002
TMP 1989.103.0025	Oldman cf. Richardoestesia isosceles	Richardoestesia isosceles	3.9	5.4	2.5		7.5	Sankey et al. 2002
TMP 1995.177.0079	Oldman cf. Richardoestesia isosceles	Richardoestesia isosceles	1.9	3	0.7		12	Sankey et al. 2002
TMP 1986.172.0053	Oldman cf. Richardoestesia isosceles	Richardoestesia isosceles	1.9	2.9	0.7		12	Sankey et al. 2002
Dinosaur Park Formation (76-75 Ma)
TMP 1984.001.0012	Dinosaur Park cf. Richardoestesia isosceles	Richardoestesia isosceles	4.5	11	2.1		6	Sankey et al. 2002
TMP 1986.023.0105	Dinosaur Park cf. Richardoestesia isosceles	Richardoestesia isosceles	2.3	5.8	1.1		8.5	Sankey et al. 2002
TMP 1986.033.0054	Dinosaur Park cf. Richardoestesia isosceles	Richardoestesia isosceles	2.1	4.5	1.1		8	Sankey et al. 2002
TMP 1986.045.0046	Dinosaur Park cf. Richardoestesia isosceles	Richardoestesia isosceles	2.3	5.5	1.2		10	Sankey et al. 2002
TMP 1988.036.0199	Dinosaur Park cf. Richardoestesia isosceles	Richardoestesia isosceles	3.7	9.5	1.7		7	Sankey et al. 2002
TMP 1995.181.0010	Dinosaur Park cf. Richardoestesia isosceles	Richardoestesia isosceles	3	7.2	1.6		7	Sankey et al. 2002
TMP 1996.142.0019	Dinosaur Park cf. Richardoestesia isosceles	Richardoestesia isosceles	3.1	9.7	1.5		7	Sankey et al. 2002
TMP 1987.158.0076	Dinosaur Park cf. Richardoestesia isosceles	Richardoestesia isosceles	2.4	3.3	0.8		10	Sankey et al. 2002
TMP 1984.092.0205	Dinosaur Park cf. Richardoestesia isosceles	Richardoestesia isosceles	2	2.7	0.7		12	Sankey et al. 2002
TMP 1986.021.0068	Dinosaur Park cf. Richardoestesia isosceles	Richardoestesia isosceles	2	3.7	1		12	Sankey et al. 2002
TMP 1995.174.0052	Dinosaur Park cf. Richardoestesia isosceles	Richardoestesia isosceles	1.8	2.3	0.7		12	Sankey et al. 2002
TMP 1995.181.0010c	Dinosaur Park cf. Richardoestesia isosceles	Richardoestesia isosceles	2.2	3.3	0.8		12	Sankey et al. 2002
TMP 1995.181.0060e	Dinosaur Park cf. Richardoestesia isosceles	Richardoestesia isosceles	1.4	2.4	0.6		12	Sankey et al. 2002
TMP 1995.181.0060f	Dinosaur Park cf. Richardoestesia isosceles	Richardoestesia isosceles	1.9	2.5	0.7		12	Sankey et al. 2002
BB86 uncat.	Dinosaur Park cf. Richardoestesia isosceles	Richardoestesia isosceles	3	6			9	Farlow et al. 1991
p741067no1	Dinosaur Park cf. Richardoestesia isosceles	Richardoestesia isosceles	2.3	5		8	4.8	Farlow et al. 1991
p741067no2	Dinosaur Park cf. Richardoestesia isosceles	Richardoestesia isosceles	3	6			4.5	Farlow et al. 1991
p741067no3	Dinosaur Park cf. Richardoestesia isosceles	Richardoestesia isosceles	3.3	5		7	4	Farlow et al. 1991
p83331	Dinosaur Park cf. Richardoestesia isosceles	Richardoestesia isosceles	4.8	7			4.6	Farlow et al. 1991
p8219366	Dinosaur Park cf. Richardoestesia isosceles	Richardoestesia isosceles	3.1	6	1.8		4.4	Farlow et al. 1991
p83368no3	Dinosaur Park cf. Richardoestesia isosceles	Richardoestesia isosceles	3.6	7			7	Farlow et al. 1991
p663182	Dinosaur Park cf. Richardoestesia isosceles	Richardoestesia isosceles	3.8	7			4	Farlow et al. 1991
nmckno23b	Dinosaur Park cf. Richardoestesia isosceles	Richardoestesia isosceles	5.9	10			4	Farlow et al. 1991
hjohnson4	Dinosaur Park cf. Richardoestesia isosceles	Richardoestesia isosceles	2	4			5	Farlow et al. 1991
Aguja Middle Campanian (~79 Ma)
LSUMG489:6237	Richardoestesia isosceles	Richardoestesia isosceles	2	2.5	0.9		10	Sankey et al. 2005
LSUMG489:6235	Richardoestesia isosceles	Richardoestesia isosceles	1.7	3	0.7		11	Sankey et al. 2005
LSUMG489:6050	Richardoestesia isosceles	Richardoestesia isosceles	1.7	3.5	1		10	Sankey et al. 2005
LSUMG741:5933	Richardoestesia isosceles	Richardoestesia isosceles	1.8	2.3	0.9		9	Sankey et al. 2005
LSUMG113:5939	Richardoestesia isosceles	Richardoestesia isosceles	2	4	1		12	Sankey et al. 2005
Lance Formation (65.5-66.5 Ma)
UCMP213984	Lance cf. Richardoestesia isosceles	Lancian cf. Richardoestesia isosceles	4.4	8.6	1.8		6.5	Sankey 2008
UCMP214012	Lance cf. Richardoestesia isosceles	Lancian cf. Richardoestesia isosceles	3.8	7.3	1.8		6.5	Sankey 2008
UCMP187102	Lance cf. Richardoestesia isosceles	Lancian cf. Richardoestesia isosceles	2.5	5.2	1.8		8.5	Sankey 2008
UCMP214013	Lance cf. Richardoestesia isosceles	Lancian cf. Richardoestesia isosceles	2.5	5.4	1.4		8.5	Sankey 2008
UCMP214016	Lance cf. Richardoestesia isosceles	Lancian cf. Richardoestesia isosceles	2.7	3.9	1.2		9	Sankey 2008
UCMP214020	Lance cf. Richardoestesia isosceles	Lancian cf. Richardoestesia isosceles	2.7	5	1.4		12	Sankey 2008
UCMP214021	Lance cf. Richardoestesia isosceles	Lancian cf. Richardoestesia isosceles	2.9	5.4	1.4		10	Sankey 2008
UCMP214022	Lance cf. Richardoestesia isosceles	Lancian cf. Richardoestesia isosceles	3.5	7.2	1.5		8	Sankey 2008
UCMP214023	Lance cf. Richardoestesia isosceles	Lancian cf. Richardoestesia isosceles	3.2	6.3	1.4		8	Sankey 2008
UCMP214035	Lance cf. Richardoestesia isosceles	Lancian cf. Richardoestesia isosceles	2.2	4	1		9	Sankey 2008
UCMP214039	Lance cf. Richardoestesia isosceles	Lancian cf. Richardoestesia isosceles	2.8	6.5	1.6		6.5	Sankey 2008
UCMP214043	Lance cf. Richardoestesia isosceles	Lancian cf. Richardoestesia isosceles	3.2	7.3	1.6		8	Sankey 2008
	Lance cf. Richardoestesia isosceles	Lancian cf. Richardoestesia isosceles	4.1	12		7	6.5	Farlow et al. 1991
AMNH5366	Lance cf. Richardoestesia isosceles	Lancian cf. Richardoestesia isosceles	4.75	12.36	2.18	7.98	7.08	Longrich 2008
AMNH5370	Lance cf. Richardoestesia isosceles	Lancian cf. Richardoestesia isosceles	4.35	13.5	2.21	7.62	6.32	Longrich 2008
AMNH5370.2	Lance cf. Richardoestesia isosceles	Lancian cf. Richardoestesia isosceles	4.02	13.71	2.12	8.74	6.46	Longrich 2008
AMNH5376.1	Lance cf. Richardoestesia isosceles	Lancian cf. Richardoestesia isosceles	4.98	16.38	2.26	8.3	6.76	Longrich 2008
AMNH5376.2	Lance cf. Richardoestesia isosceles	Lancian cf. Richardoestesia isosceles	4.4	13.86	2.09	7.96	7.34	Longrich 2008
AMNH5380.1	Lance cf. Richardoestesia isosceles	Lancian cf. Richardoestesia isosceles	4.74	15.1	2.29	7.7	6.72	Longrich 2008
AMNH5380.2	Lance cf. Richardoestesia isosceles	Lancian cf. Richardoestesia isosceles	3.85	13.63	2.04	7.04	6.36	Longrich 2008
AMNH5382.1	Lance cf. Richardoestesia isosceles	Lancian cf. Richardoestesia isosceles	5.55	17.2	2.39	7.94	6.02	Longrich 2008
AMNH5382.2	Lance cf. Richardoestesia isosceles	Lancian cf. Richardoestesia isosceles	5.74	16.65	2.53	7.56	6.3	Longrich 2008
AMNH5386.3	Lance cf. Richardoestesia isosceles	Lancian cf. Richardoestesia isosceles	4.24	9.46	1.96	9.3	6.2	Longrich 2008
AMNH5386.2	Lance cf. Richardoestesia isosceles	Lancian cf. Richardoestesia isosceles	3.46	11.26	1.83		7.64	Longrich 2008
AMNH5386.2	Lance cf. Richardoestesia isosceles	Lancian cf. Richardoestesia isosceles	4.31	14.37	2.11	7.08	6.28	Longrich 2008
AMNH5390.2	Lance cf. Richardoestesia isosceles	Lancian cf. Richardoestesia isosceles	4.22	9.04		9.16	6.84	Longrich 2008
AMNH5390.3	Lance cf. Richardoestesia isosceles	Lancian cf. Richardoestesia isosceles	3.35	9.57		14.24	10.44	Longrich 2008
AMNH5390.1	Lance cf. Richardoestesia isosceles	Lancian cf. Richardoestesia isosceles	2.85	5.5		9.16	6.18	Longrich 2008
AMNH5556.1	Lance cf. Richardoestesia isosceles	Lancian cf. Richardoestesia isosceles	5.57	17.13		7.94	6.82	Longrich 2008
AMNH5556.2	Lance cf. Richardoestesia isosceles	Lancian cf. Richardoestesia isosceles	5.8	16.8		7.78	5.76	Longrich 2008
Hell Creek Formation (65.5-66.75 Ma)
UCMP186837	Hell Creek cf. Richardoestesia isosceles	Lancian cf. Richardoestesia isosceles	3.3	6.7	1.7		10.5	Sankey 2008
UCMP186842	Hell Creek cf. Richardoestesia isosceles	Lancian cf. Richardoestesia isosceles	2.7	5.3	1.4		8	Sankey 2008
UCMP186825	Hell Creek cf. Richardoestesia isosceles	Lancian cf. Richardoestesia isosceles	3.3	9.1	1.8		8	Sankey 2008
UCMP213927	Hell Creek cf. Richardoestesia isosceles	Lancian cf. Richardoestesia isosceles	3.2	6.2	1.5		6.5	Sankey 2008
UCMP213933	Hell Creek cf. Richardoestesia isosceles	Lancian cf. Richardoestesia isosceles	3	4.8	1.5		8	Sankey 2008
UCMP213935	Hell Creek cf. Richardoestesia isosceles	Lancian cf. Richardoestesia isosceles	2.3	4.4	1.4		8	Sankey 2008
UCMP213951	Hell Creek cf. Richardoestesia isosceles	Lancian cf. Richardoestesia isosceles	4.2	13	1.8		8	Sankey 2008
UCMP213953	Hell Creek cf. Richardoestesia isosceles	Lancian cf. Richardoestesia isosceles	3.8	8.9	1.7		7.5	Sankey 2008
UCMP213960	Hell Creek cf. Richardoestesia isosceles	Lancian cf. Richardoestesia isosceles	3.9	9.1	1.8		7.5	Sankey 2008
UCMP213972	Hell Creek cf. Richardoestesia isosceles	Lancian cf. Richardoestesia isosceles	4.1	8.5	2		8	Sankey 2008
UCMP213975	Hell Creek cf. Richardoestesia isosceles	Lancian cf. Richardoestesia isosceles	4.4	8.9	2		7	Sankey 2008
UCMP213994	Hell Creek cf. Richardoestesia isosceles	Lancian cf. Richardoestesia isosceles	2.9	5.8	1.4		10	Sankey 2008
UCMP213995	Hell Creek cf. Richardoestesia isosceles	Lancian cf. Richardoestesia isosceles	3.5	8.6	1.8		5.5	Sankey 2008
UCMP213997	Hell Creek cf. Richardoestesia isosceles	Lancian cf. Richardoestesia isosceles	2.9	5.9	1.5		10	Sankey 2008
UCMP186842	Hell Creek cf. Richardoestesia isosceles	Lancian cf. Richardoestesia isosceles	2.7	5.9	1.4		9	Sankey 2008
UCMP123525	Hell Creek cf. Richardoestesia isosceles	Lancian cf. Richardoestesia isosceles	3.9	7.3	1.5		10	Sankey 2008
UCMP186840	Hell Creek cf. Richardoestesia isosceles	Lancian cf. Richardoestesia isosceles	4.4	9.2	2		6.5	Sankey 2008
UCMP213980	Hell Creek cf. Richardoestesia isosceles	Lancian cf. Richardoestesia isosceles	2.7	5.2	1.4		6.5	Sankey 2008
