# Supplementary material for: Multivariate Analyses of Small Theropod Dinosaur Teeth and Implications for Paleoecological Turnover through Time
Source: PLoS One. 2013 Jan 23;8(1):e54329. doi: 10.1371/journal.pone.0054329 (PMC3553132; doi:10.1371/journal.pone.0054329)
Supplement: Table S2 — Pairwise cross-validation discriminant function analysis (DFA) hit ratios. White cells indicate hit ratios over 90%; light gray indicates analyses with three variables with hit ratios between 75% and 90%; middle gray indicates analyses with four variables between 75% and 90% and analyses with three variables less than 75%; and dark gray indicates analyses with four variables less than 75%. Abbreviations as in Table 2. (XLS) [file pone.0054329.s002.xls]

## Sheet: Sheet1
		Saurornitholestinae							Dromn.				Zap.		Dd.	Troodon			Pectin.			cf. R. gilmorei							cf. R. isosceles
		M	T	O	D	Ho	L	He	M	O	D	Ho	M	D	M	D	J	Ho	D	L	He	M	JH	O	D	Ho	L	He	M	JH	O	D	A	L	He
Saurornitholestinae	Milk River	X	97.0149	96.2085	91.0035	99.5305	95.8716	87.6596	94.4186	100	99.6139	99.0196	97.5248	100	98.995	99.5392	100	100	100	99.5556	100	81.7308	96.4824	97.4359	96.6184	98	95.122	95.0495	97.2656	100	98.5	98.5437	100	100	98.5646
	Two Medicine (B. feinbergi)		X	70	92.5926	100	97.2973	88.8889	82.3529	100	98.7179	95.6522	76.1905	100	100	100	100	100	100	100	100	97.8723	88.8889	78.5714	96.1538	94.7368	95.8333	90.4762	98.6667	100	100	88	100	100	96.4286
	Oldman			X	82.2034	100	78.7234	78.125	81.8182	84.6154	94.3182	84.8485	90.3226	95.3488	96.4286	100	100	100	100	98.1481	96	97.9592	92.8571	87.5	88.8889	86.2069	88.2353	83.871	97.6471	100	100	97.1429	96	100	94.7368
	Dinosaur Park (S. langstoni)				X	92.5	80.8	73.9437	88.5246	96.1538	93.3735	92.7928	96.3303	92.562	94.3396	98.3871	100	100	100	98.4848	98.0583	96.2848	96.2264	98.0392	96.4912	92.5234	88.3929	86.2385	98.1595	100	98.1308	98.2301	100	100	98.2759
	Horseshoe Canyon (A. marshalli)					X	93.8776	95.4545	82.6087	92.8571	93.3333	82.8571	93.9394	91.1111	83.3333	93.75	100	98.2456	100	98.2143	92.5926	99.5951	100	96.1538	100	96.7742	100	90.9091	98.8506	100	96.7742	97.2973	100	100	100
	Lance						X	71.831	72.549	90.9091	89.4737	77.5	89.4737	96	88.5714	100	100	100	100	100	100	99.2063	100	96.7742	97.6744	94.4444	95.122	84.2105	98.913	100	91.6667	90.4762	100	100	95.5556
	Hell Creek							X	79.4118	94	83.9286	92.9825	90.9091	95.5224	92.3077	100	100	100	100	100	100	91.0781	92.3077	89.5833	85	81.1321	79.3103	80	92.6606	100	94.3396	94.9153	97.9592	95.5882	91.9355
Dromaeosaurinae	Milk River								X	86.6667	88.0435	86.4865	77.1429	97.8723	84.375	98	100	100	100	100	100	97.5904	100	96.4286	97.5	96.9697	92.1053	82.8571	98.8764	100	100	97.4359	100	100	97.619
	Oldman									X	91.8919	78.9474	88.2353	100	78.5714	100	100	100	100	100	100	100	100	100	100	93.3333	100	94.1176	98.5915	100	93.3333	95.2381	100	100	100
	Dinosaur Park (D. albertensis)										X	86.4198	93.6709	95.6044	96.0526	100	100	100	100	100	100	99.6587	100	98.6111	100	98.7013	100	92.4051	99.2481	100	98.7013	98.7952	100	100	100
	Horseshoe Canyon											X	83.3333	91.6667	71.4286	100	100	100	100	100	100	100	100	94.1176	100	95.4545	96.2963	83.3333	98.7179	100	95.4545	96.4286	100	100	96.7742
cf. Zapsalis	Milk River												X	94.1176	94.7368	100	100	100	100	100	100	98.3051	100	93.3333	100	95	92	95.4545	97.3684	100	95	92.3077	100	100	96.5517
	Dinosaur Park (cf. Z. abradens)													X	96.7742	100	100	100	100	100	100	100	100	100	100	96.875	100	100	98.8636	100	100	97.3684	100	100	100
Dromaeosauridae	Milk River														X	91.1765	93.3333	97.6744	100	97.619	76.9231	99.5708	100	91.6667	100	94.1176	95.4545	84.2105	98.6301	100	94.1176	95.6522	100	100	100
cf. Troodon	Dinosaur Park (T. inequalis)															X	84.8485	77.0492	100	95	96.7742	100	100	100	100	100	100	97.2973	100	100	100	100	100	100	100
	Judith River (T. formosus)																X	90.4762	100	100	100	100	100	100	100	100	100	100	100	100	100	95.4545	100	100	100
	Horseshoe Canyon																	X	97.3684	97.1014	95	100	100	100	100	100	100	97.8261	100	100	100	100	100	100	100
cf. Pectinodon	Dinosaur Park																		X	89.1892	62.5	100	100	85.7143	100	100	100	100	100	33.3333	100	100	100	100	100
	Lance (P. bakkeri)																			X	87.1795	99.6139	95.2381	94.7368	100	97.6744	100	100	100	100	100	97.9592	100	100	100
	Hell Creek																				X	100	100	88.8889	100	100	94.7368	100	100	100	100	100	100	100	100
cf. R. gilmorei	Milk River																					X	96.5665	98.2533	95.4357	96.1538	92.4686	96.6102	91.3793	99.5614	97.8632	96.25	96.9565	95.5823	95.4733
	John Henry																						X	83.3333	79.1667	64.7059	81.8182	78.9474	93.1507	100	82.3529	86.9565	92.3077	93.75	92.3077
	Oldman																							X	80	76.9231	88.8889	73.3333	91.3043	100	69.2308	73.6842	100	89.2857	81.8182
	Dinosaur Park (R. gilmorei)																								X	72	73.3333	77.7778	77.7778	94.7368	64	51.6129	80.9524	80	70.5882
	Horseshoe Canyon																									X	69.5652	60	94.5946	91.6667	83.3333	87.5	92.8571	90.9091	92.5926
	Lance																										X	52	89.8734	82.3529	78.2609	86.2069	94.7368	89.4737	87.5
	Hell Creek																											X	90.7895	100	85	84.6154	93.75	91.4286	86.2069
cf. R. isosceles	Milk River																												X	95.5882	87.8378	78.75	90	74.1573	75.9036
	John Henry																													X	66.6667	83.3333	62.5	85.1852	80.9524
	Oldman																														X	45.8333	57.1429	75.7576	74.0741
	Dinosaur Park																															X	70	79.4872	72.7273
	Aguja (Richardoestesia isosceles)																																X	96.5517	100
	Lance																																	X	50
	Hell Creek																																		X
